# Supplementary material for: First gene-ontology enrichment analysis based on bacterial coregenome variants: insights into adaptations of Salmonella serovars to mammalian- and avian-hosts
Source: BMC Microbiol. 2017 Nov 28;17:222. doi: 10.1186/s12866-017-1132-1 (PMC5706153; doi:10.1186/s12866-017-1132-1)
Supplement: Supplementary file 1 — Genome dataset used in the present study. The genomes of Salmonella enterica subsp. enterica serovars Enteritidis, Pullorum, Gallinarum and Dublin were described by Langridge et al. (Proc. Natl. Acad. Sci. 2015;112:863–8). (XLSX 15 kb) [file 12866_2017_1132_MOESM1_ESM.xlsx]

## Sheet: Dataset
Strain	Serovar (clade)	Year of isolation	Country	Source	Accession
P125109	Enteritidis (classic)		United Kingdom	Human (gastroenteritis)	AM933172
SARB18	Enteritidis (second)	1988	United States		ERR424912
31/88	Enteritidis (classic)	1988	Uruguay	Human (gastroenteritis)	ERR036132
1989-08-01	Enteritidis (classic)	1989	Uruguay	Human (invasive)	ERR036134
53/94	Enteritidis (classic)	1994	Uruguay	Food	ERR036135
9508_195	Enteritidis (classic)	1994	United States	Egg	ERR317062
SE A	Enteritidis (classic)	1994	United States	Egg	ERR317058
EX4_PT21b	Enteritidis (classic)	1996	United Kingdom	Human (gastroenteritis)	ERR317061
D24359	Enteritidis (second)	1998	Malawi	Human (invasive)	ERR037572
99-02302	Enteritidis (classic)	1999	Germany	Hedgehog	ERR424904
206/99	Enteritidis (classic)	1999	Uruguay	Food	ERR036136
00-03508	Enteritidis (classic)	2000	Germany	Hedgehog	ERR424906
LH_M296	Enteritidis (classic)	2001	United States		ERR424909
251/01	Enteritidis (classic)	2001	Uruguay	Egg	ERR036137
01-00493-2	Enteritidis (ancestral)	2001	Germany	Reptile	ERR424894
2017-02-08	Enteritidis (classic)	2002	Uruguay	Human (gastroenteritis)	ERR036138
214/02*	Enteritidis (classic)	2002	Uruguay	Human (invasive)	ERR036139
2017-05-10	Enteritidis (classic)	2005	Uruguay	Human (gastroenteritis)	ERR036140
RD50	Enteritidis (classic)	2005	United Kingdom	Egg farm	ERR317048
RD36	Enteritidis (classic)	2005	United Kingdom	Egg farm	ERR317041
RD3	Enteritidis (classic)	2005	United Kingdom	Egg farm	ERR317037
RD26	Enteritidis (classic)	2005	United Kingdom	Egg farm	ERR317039
RD46	Enteritidis (classic)	2005	United Kingdom	Egg farm	ERR317045
RD84	Enteritidis (classic)	2005	United Kingdom	Egg farm	ERR317056
S1750_06	Enteritidis (classic)	2006	United Kingdom	Human (gastroenteritis)	ERR317065
S4726_04	Enteritidis (classic)	2006	United Kingdom	Human (gastroenteritis)	ERR317064
P17	Enteritidis (classic)	2007		Human (gastroenteritis)	ERR317034
P5	Enteritidis (classic)	2007		Human (gastroenteritis)	ERR317022
P2	Enteritidis (classic)	2007		Human (gastroenteritis)	ERR317020
P7	Enteritidis (classic)	2007		Human (gastroenteritis)	ERR317024
P10	Enteritidis (classic)	2007	Spain	Human (gastroenteritis)	ERR317027
105_2011K	Enteritidis (second)	2011	United States	Human (gastroenteritis)	ERR317075
118_2012K	Enteritidis (second)	2012	United States	Human (gastroenteritis)	ERR311262
S44987	Pullorum	1987	United Kingdom		ERR472788
SARB52	Pullorum		Germany		ERR424901
1002	Pullorum	1995	China		ERR015590
RKS5087	Pullorum	1994	United States		ERR015587
RKS2242	Pullorum	1994	United States		ERR015594
287/91	Gallinarum	1994	United States		AM933173
8338	Gallinarum	1991	Brazil	Fowl typhoid	ERR018014
9	Gallinarum				ERR018015
1026	Gallinarum				ERR018016
72/8	Gallinarum				ERR018017
95/80	Gallinarum				ERR018018
SARB21*	Gallinarum	1972	United States	Human	ERR424914
LH_M139	Gallinarum	2001	Germany		ERR424908
SC50 (S2229)	Dublin				ERR038344
LH_M158	Dublin	2001	Germany		ERR424907
SDU1	Dublin	1995	Uruguay	Human (invasive)	ERR036125
SDU2	Dublin	2004	Uruguay	Human (invasive)	ERR036126
SDU3	Dublin	2006	Uruguay	Human (invasive)	ERR036127
SDU4	Dublin	2008	Uruguay	Human (invasive)	ERR036128
SDU5	Dublin	2000	Uruguay	Human (gastroenteritis)	ERR036129
SDU6	Dublin	2005	Uruguay	Human (gastroenteritis)	ERR036130
SDU7	Dublin	2008	Uruguay	Human (gastroenteritis)	ERR036131
2272-02	Dublin	2002		Cattle	ERR015591
230A-02	Dublin	2002		Cattle	ERR015593
2221-02	Dublin	2002		Cattle	ERR015595
2356-02	Dublin	2002		Sheep	ERR015592
