# Supplementary material for: First gene-ontology enrichment analysis based on bacterial coregenome variants: insights into adaptations of Salmonella serovars to mammalian- and avian-hosts
Source: BMC Microbiol. 2017 Nov 28;17:222. doi: 10.1186/s12866-017-1132-1 (PMC5706153; doi:10.1186/s12866-017-1132-1)
Supplement: Supplementary file 2 — Statistical report of the ‘VARCall’ workflow. The serovars Salmonella enterica subsp. enterica serovars Dublin, Enteritidis, Pullorum and Gallinarum were described by Langridge et al. (Proc. Natl. Acad. Sci. 2015;112:863–8). (XLSX 16 kb) [file 12866_2017_1132_MOESM2_ESM.xlsx]

## Sheet: Quality
Accession (strain)	Serovar	Reads before trimming	Reads after trimming	Mapped reads	Mapped reads (paired)	Deep coverage (X)	Breadth coverage (%)
AM933172 (P125109)	Enteritidis	2342900	2342900	2342778	2342662	49	100.0
ERR424912 (SARB18)	Enteritidis	2031428	2023968	1904347	1865600	30	99.01
ERR036132 (31/88)	Enteritidis	11460324	11442056	11123950	11010184	179	99.22
ERR036134 (8/89)	Enteritidis	7838390	7829518	7621926	7571578	123	99.3
ERR036135 (53/94)	Enteritidis	11404686	11394524	11241057	11140466	180	99.99
ERR317062 (9508_195)	Enteritidis	5909858	5900792	5775084	5682846	123	99.21
ERR317058 (SE A)	Enteritidis	5657712	5649032	5516765	5444602	118	99.21
ERR317061 (EX4_PT21b)	Enteritidis	6502510	6493064	6373949	6328530	135	99.86
ERR037572 (D24359)	Enteritidis	1880816	1765802	1669509	1660796	18	98.88
ERR424904 (99-02302)	Enteritidis	2959374	2946426	2758261	2707048	44	99.09
ERR036136 (206/99)	Enteritidis	11785258	11770148	11737881	11689048	189	99.23
ERR424906 (00-03508)	Enteritidis	2045980	2035610	1904092	1882614	30	99.09
ERR424909 (LH_M296)	Enteritidis	2420946	2408698	2350811	2321280	37	99.11
ERR036137 (251/01)	Enteritidis	14850820	14836776	14634591	14568410	234	99.99
ERR424894 (01-00493-2)	Enteritidis	4372222	4344578	4286255	4235992	70	97.74
ERR036138 (8/02)	Enteritidis	11846508	11835332	11671763	11559558	187	100.0
ERR036139 (214/02)	Enteritidis	9969710	9958998	9938131	9910388	159	100.0
ERR036140 (10/05)	Enteritidis	15854756	15840862	15361942	15194978	246	100.0
ERR317048 (RD50)	Enteritidis	6680186	6670044	6299536	6197180	133	100.0
ERR317041 (RD36)	Enteritidis	6473760	6463078	6352703	6296724	135	99.95
ERR317037 (RD3)	Enteritidis	7015324	7001524	6833258	6756278	145	100.0
ERR317039 (RD26)	Enteritidis	5549844	5540674	5475673	5433064	116	99.9
ERR317045 (RD46)	Enteritidis	6644780	6631338	6550533	6470914	139	100.0
ERR317056 (RD84)	Enteritidis	6360230	6348306	6291020	6189900	133	100.0
ERR317065 (S1750_06)	Enteritidis	5752226	5743124	5653652	5613270	120	100.0
ERR317064 (S4726_04)	Enteritidis	6475442	6465392	6329091	6292442	135	99.47
ERR317034 (P17)	Enteritidis	6572530	6561636	6439661	6381356	137	99.38
ERR317022 (P5)	Enteritidis	6608496	6597540	6485698	6405990	137	100.0
ERR317020 (P2)	Enteritidis	6337518	6326860	6140305	6077004	130	100.0
ERR317024 (P7)	Enteritidis	7172232	7160736	6978781	6879884	148	100.0
ERR317027 (P10)	Enteritidis	4641270	4633004	4527014	4488034	97	99.19
ERR317075 (105_2011K)	Enteritidis	5065882	5056696	4776232	4692376	102	99.11
ERR311262 (118_2012K)	Enteritidis	6975524	6967456	6650600	6579644	141	99.68
ERR472788 (S44987)	Pullorum	13361902	11367824	10115611	9945612	73	97.54
ERR424901 (SARB52)	Pullorum	3658494	3636048	2897680	2842296	47	97.63
ERR015590 (1002)	Pullorum	23209016	22945470	20084452	19856990	231	97.62
ERR015587 (RKS5087)	Pullorum	39069262	38395468	23951314	23468574	270	97.93
ERR015594 (RKS2242)	Pullorum	20314426	20074500	18775626	18584920	216	97.68
AM933173-EBI (287/91)	Gallinarum	2329300	2329300	2279730	2277248	49	97.44
ERR018014 (8338)	Gallinarum	57315864	56998426	53291716	52877956	620	97.5
ERR018015 (9)	Gallinarum	65107676	64705124	53188863	52723944	610	97.59
ERR018016 (1026)	Gallinarum	64261158	64022434	50706104	50297254	591	97.58
ERR018017 (72/8)	Gallinarum	67220772	66966450	62924641	62382804	732	97.57
ERR018018 (95/80)	Gallinarum	62736664	62083292	57610943	56728828	668	97.59
ERR424914 (SARB21)	Gallinarum	2086952	2078630	2033529	2000316	33	96.46
ERR424908 (LH_M139)	Gallinarum	1906060	1895098	1594168	1580184	26	97.4
ERR038344 (SC50 S2229)	Dublin	22813090	22184064	19884451	19276882	151	98.83
ERR424907 (LH_M158)	Dublin	2680046	2662152	2466785	2433286	39	98.74
ERR036125 (SDU1)	Dublin	7360074	7345546	6798750	6724570	110	98.79
ERR036126 (SDU2)	Dublin	11553650	11542564	10272404	10093304	166	98.76
ERR036127 (SDU3)	Dublin	9605682	9594170	8857694	8740086	143	98.79
ERR036128 (SDU4)	Dublin	10052554	10042272	9306349	9209604	150	98.79
ERR036129 (SDU5)	Dublin	9282996	9270644	8535959	8386288	138	98.81
ERR036130 (SDU6)	Dublin	8680644	8672528	8016621	7971108	130	98.77
ERR036131 (SDU7)	Dublin	10548506	10532340	9649358	9527300	156	98.81
ERR015591 (2272-02)	Dublin	36113108	35837774	30272331	29659760	336	98.79
ERR015593 (230A-02)	Dublin	16789850	16620088	14893749	14639508	169	98.82
ERR015595 (2221-02)	Dublin	20334152	20134750	18417919	18269598	210	98.77
ERR015592 (2356-02)	Dublin	13611998	13450620	12237691	12065566	141	97.98
