# Supplementary material for: First gene-ontology enrichment analysis based on bacterial coregenome variants: insights into adaptations of Salmonella serovars to mammalian- and avian-hosts
Source: BMC Microbiol. 2017 Nov 28;17:222. doi: 10.1186/s12866-017-1132-1 (PMC5706153; doi:10.1186/s12866-017-1132-1)
Supplement: Supplementary file 5 — List of recombination events identified in Salmonella enterica subsp. enterica serovars Dublin, Enteritidis, Pullorum and Gallinarum. The variants were identified by the ‘VARCall’ workflow against the reference genome S. Enteritidis (strain P125109, accession NC_011294.1). The produced pseudogenomes (4,685,848 bp) were inferred with RAxML based on a bootstrap analysis and search for best-scoring Maximum Likelihood tree with General Time-Reversible model of substitution and the secondary structure 16-state model. The pseudogenomes and the RAxML inference were used to perform detection of recombination events based on default gamma priors of ClonalFrameML. The recombination events with sizes higher than 400 bp are presented. (XLSX 16 kb) [file 12866_2017_1132_MOESM5_ESM.xlsx]

## Sheet: Recombination
	Recombination events
Read accession	5' side	3' side	size (bp)
ERR424894	236020	252908	16889
ERR424894	338473	429266	90794
ERR424894	1017477	1020242	2766
ERR317075	226120	227233	1114
ERR015590	2243641	2244114	474
ERR424904	1241757	1242507	751
ERR037572	2040861	2050159	9299
ERR424909	4577220	4578031	812
ERR317061	510574	511692	1119
ERR472788	1602190	1602728	539
ERR317062	3566236	3567072	837
NODE_A	1	7260	7260
NODE_A	54589	55786	1198
NODE_A	67902	84036	16135
NODE_A	174851	190214	15364
NODE_A	219932	227653	7722
NODE_A	400236	403377	3142
NODE_A	435615	438587	2973
NODE_A	529832	554400	24569
NODE_A	572049	578171	6123
NODE_A	629541	635163	5623
NODE_A	641336	671265	29930
NODE_A	677326	705837	28512
NODE_A	747632	752369	4738
NODE_A	760546	770827	10282
NODE_A	795133	803905	8773
NODE_A	836792	840935	4144
NODE_A	857515	918368	60854
NODE_A	924212	936407	12196
NODE_A	941598	949928	8331
NODE_A	984347	991075	6729
NODE_A	1041805	1089568	47764
NODE_A	1116060	1136278	20219
NODE_A	1150831	1225997	75167
NODE_A	1245967	1262155	16189
NODE_A	1384894	1386197	1304
NODE_A	1457837	1467213	9377
NODE_A	1505305	1520050	14746
NODE_A	1526011	1552142	26132
NODE_A	1573583	1576601	3019
NODE_A	1641275	1649510	8236
NODE_A	1691518	1732951	41434
NODE_A	1742179	1744356	2178
NODE_A	1780922	1809070	28149
NODE_A	1826684	1857904	31221
NODE_A	1881729	1883543	1815
NODE_A	1920553	1934440	13888
NODE_A	1948562	1954962	6401
NODE_A	1969391	1978062	8672
NODE_A	2038299	2040798	2500
NODE_A	2049207	2057244	8038
NODE_A	2128155	2147427	19273
NODE_A	2154182	2160919	6738
NODE_A	2223175	2228825	5651
NODE_A	2234700	2238419	3720
NODE_A	2260263	2291913	31651
NODE_A	2314771	2341538	26768
NODE_A	2348138	2392889	44752
NODE_A	2400021	2402710	2690
NODE_A	2407035	2429168	22134
NODE_A	2435303	2444693	9391
NODE_A	2455482	2460708	5227
NODE_A	2530525	2537139	6615
NODE_A	2546444	2572474	26031
NODE_A	2590888	2597378	6491
NODE_A	2630389	2643847	13459
NODE_A	2652102	2654573	2472
NODE_A	2694428	2699601	5174
NODE_A	2732674	2746799	14126
NODE_A	2754241	2756335	2095
NODE_A	2791595	2792075	481
NODE_A	2826584	2834811	8228
NODE_A	2843971	2849183	5213
NODE_A	2867930	2884414	16485
NODE_A	2889677	2894365	4689
NODE_A	2929992	2943239	13248
NODE_A	3055225	3057980	2756
NODE_A	3147922	3155159	7238
NODE_A	3328483	3337336	8854
NODE_A	3371742	3372859	1118
NODE_A	3412777	3416515	3739
NODE_A	3456139	3460858	4720
NODE_A	3526279	3539918	13640
NODE_A	3549639	3557503	7865
NODE_A	3586389	3613929	27541
NODE_A	3619920	3635330	15411
NODE_A	3751213	3766649	15437
NODE_A	3809023	3813562	4540
NODE_A	3875375	3876378	1004
NODE_A	4033939	4040419	6481
NODE_A	4087922	4090824	2903
NODE_A	4122042	4123411	1370
NODE_A	4238891	4265912	27022
NODE_A	4300429	4311279	10851
NODE_A	4366183	4384902	18720
NODE_A	4404286	4419972	15687
NODE_A	4452364	4456868	4505
NODE_A	4507119	4512734	5616
NODE_A	4526713	4543239	16527
NODE_A	4551228	4560185	8958
NODE_A	4581308	4588982	7675
NODE_A	4675066	4676390	1325
NODE_B	237115	238513	1399
NODE_B	1234813	1235324	512
NODE_B	2018943	2029292	10350
NODE_B	2040862	2041622	761
NODE_B	2046814	2057101	10288
NODE_C	1017272	1020369	3098
NODE_C	2022279	2031882	9604
NODE_C	2040796	2050639	9844
NODE_C	4577158	4577912	755
NODE_D	220707	221337	631
NODE_E	3925337	3925754	418
NODE_F	2018943	2019922	980
NODE_F	4577473	4578077	605
NODE_G	237105	238488	1384
NODE_H	228301	232312	4012
NODE_H	360877	427956	67080
NODE_I	2018643	2033237	14595
NODE_I	2040539	2054609	14071
NODE_J	2041352	2044115	2764
NODE_K	2018948	2019361	414
NODE_L	1361849	1362290	442
