# Supplementary material for: First gene-ontology enrichment analysis based on bacterial coregenome variants: insights into adaptations of Salmonella serovars to mammalian- and avian-hosts
Source: BMC Microbiol. 2017 Nov 28;17:222. doi: 10.1186/s12866-017-1132-1 (PMC5706153; doi:10.1186/s12866-017-1132-1)
Supplement: Supplementary file 6 — Phylogenetically relevant single nucleotide polymorphisms (SNPs) and small insertions/deletions (InDels) fixed at phylogenetic branches where genomes of Salmonella enterica subsp. enterica serovars Enteritidis (n = 33), Pullorum (n = 5), Gallinarum (n = 8) and Dublin (n = 13) diverged. The variant calling analysis was performed with the ‘VARCall’ workflow (i.e. 12,929 SNPs and 1157 small InDels). The fixed non-homoplastic variants are defined by common genotypes across the considered group of genomes, as well as different genotypes in all the others compared genomes. The fixed homoplastic variants are defined by common genotypes across the considered group of genomes and genomes of independent phylogenetic clades, as well as different genotypes in genomes of the compared child-leaves. The variants were annotated with SnpEff against reference genome S. Enteritidis (strain P125109, accession NC_011294.1). (XLSX 13 kb) [file 12866_2017_1132_MOESM6_ESM.xlsx]

## Sheet: Relant-Fixed-Variants
Serovars	Fixed variant	Variant position	Gene(s)	Gene annotation(s)	Comment
S. Enteritidis versus S. Dublin	Intergenic non-homoplastic InDels	1071876	SEN_RS05015 / SEN_RS05020	4-hydroxy-2-oxo-heptane-1,7-dioate aldolase / 4-hydroxyphenylacetate permease	insertion of A in S. Enteritidis or deletion of A in S. Dublin
	Intergenic non-homoplastic InDels	1702829	SEN_RS08280 / SEN_RS08285	tripeptide permease A / glutathione S-transferase	insertion of T in S. Enteritidis or deletion of T in S. Dublin
	Intragenic non-homoplastic InDels	3707421	SEN_RS18005	fimbrial outer membrane usher protein SthC	frameshift insertions of T or TT in S. Enteritidis, or frameshift deletions of T or TT in S. Dublin
Pullorum/Gallinarum versus S. Enteritidis	Intergenic homoplastic InDels	1071876	SEN_RS05015 / SEN_RS05020	4-hydroxy-2-oxo-heptane-1,7-dioate aldolase / 4-hydroxyphenylacetate permease
	Intergenic homoplastic InDels	1702829	SEN_RS08280 / SEN_RS08285	dipeptide and tripeptide permease A / glutathione S-transferase
S. Pullorum versus S. Gallinarum	Intragenic homoplastic and non-synonymous SNP	2638531	SEN_RS12980	hypothetical protein	stop gained
	Intragenic homoplastic InDel	2793608	SEN_RS13585	type I secretion system permease/ATPase	frameshift
	Intragenic homoplastic InDel	2894591	SEN_RS14100	yopJ gene, effector protein YopJ	frameshift
	Intragenic homoplastic InDel	1559392	SEN_RS07610	TonB-dependent receptor	inframe insertion
	Intragenic homoplastic InDel	238930	SEN_RS01040	membrane protein	frameshift
	Intragenic homoplastic InDel	3067326	SEN_RS14895	5-keto-4-deoxyuronate isomerase	frameshift
S. Gallinarum versus S. Pullorum	Intragenic non-homoplastic and non-synonymous SNPs	2414434	SEN_RS11930	ribonuclease Z	missense
	Intergenic non-homoplastic SNPs	1838216	SEN_RS08985 / SEN_RS08990	transcriptional regulator / NAD+ synthetase
	Intergenic non-homoplastic SNPs	4097422 and 4097427	SEN_RS19820 / SEN_RS19825	hypothetical protein / alpha-glucosidase
