# Supplementary material for: First gene-ontology enrichment analysis based on bacterial coregenome variants: insights into adaptations of Salmonella serovars to mammalian- and avian-hosts
Source: BMC Microbiol. 2017 Nov 28;17:222. doi: 10.1186/s12866-017-1132-1 (PMC5706153; doi:10.1186/s12866-017-1132-1)
Supplement: Supplementary file 7 — Gene-ontology (GO) terms of intragenic and non-homoplastic variants (SNPs and InDels) fixed in Salmonella enterica subsp. enterica serovars Dublin versus all the others genomes (Ontology 1 called ‘Dub_All’), Pullorum/Gallinarum versus Enteritidis (Ontology 2 called ‘Ent_Pull/Gall’), Pullorum versus Gallinarum (Ontology 3 called ‘Pull_Gall’), and Gallinarum versus Pullorum (Ontology 4 called ‘Gall_Pull’). The variant annotation was performed with SnpEff against reference genome S. Enteritidis (strain P125109, accession NC_011294.1). The identification of variants, detection of fixed variants, assignment of GO-terms to variants, and gene-ontology enrichment analysis were performed with the scripts ‘VARCall’, ‘phyloFixedVar’, ‘GetGOxML’, and ‘EveryGO’, respectively. The level, biological process (BP), molecular function (MF), and cellular component (CC) of GO-terms are represented. The p-values of hypergeometric tests were adjusted by Bonferroni correction. (XLSX 327 kb) [file 12866_2017_1132_MOESM7_ESM.xlsx]

## Sheet: GO-terms
Gene ontology (GO) analysis	Gene Ontology ID	GO-term	Number of hits	Expected number of hits	GO-level	p-value	Corrected p-value	Ontology
1 (‘Dub_All’)	GO:0000003	reproduction	2	2.86666	2	0.591889	1	BP
1 (‘Dub_All’)	GO:0000027	ribosomal large subunit assembly	17	7.52499	8	3.63578e-06	0.00511554	BP
1 (‘Dub_All’)	GO:0000041	transition metal ion transport	11	11.1083	9	0.434709	1	BP
1 (‘Dub_All’)	GO:0000096	sulfur amino acid metabolic process	25	21.8583	8	0.164808	1	BP
1 (‘Dub_All’)	GO:0000097	sulfur amino acid biosynthetic process	24	20.7833	9	0.154063	1	BP
1 (‘Dub_All’)	GO:0000101	sulfur amino acid transport	1	2.86666	11	0.842854	1	BP
1 (‘Dub_All’)	GO:0000103	sulfate assimilation	4	4.3	5	0.440929	1	BP
1 (‘Dub_All’)	GO:0000105	histidine biosynthetic process	17	11.4666	7	0.0145607	1	BP
1 (‘Dub_All’)	GO:0000160	phosphorelay signal transduction system	75	76.6832	7	0.560485	1	BP
1 (‘Dub_All’)	GO:0000270	peptidoglycan metabolic process	26	37.625	7	0.989623	1	BP
1 (‘Dub_All’)	GO:0000271	polysaccharide biosynthetic process	36	63.4249	6	0.999994	1	BP
1 (‘Dub_All’)	GO:0000272	polysaccharide catabolic process	4	5.73333	6	0.734078	1	BP
1 (‘Dub_All’)	GO:0000302	response to reactive oxygen species	5	3.58333	5	0.105089	1	BP
1 (‘Dub_All’)	GO:0000303	response to superoxide	5	3.58333	7	0.105089	1	BP
1 (‘Dub_All’)	GO:0000305	response to oxygen radical	5	3.58333	6	0.105089	1	BP
1 (‘Dub_All’)	GO:0000715	nucleotide-excision repair, DNA damage recognition	1	1.79167	6	0.587472	1	BP
1 (‘Dub_All’)	GO:0000716	transcription-coupled nucleotide-excision repair, DNA damage recognition	1	1.79167	7	0.587472	1	BP
1 (‘Dub_All’)	GO:0000724	double-strand break repair via homologous recombination	1	2.86666	9	0.842854	1	BP
1 (‘Dub_All’)	GO:0000725	recombinational repair	4	5.01666	8	0.602866	1	BP
1 (‘Dub_All’)	GO:0000902	cell morphogenesis	9	25.0833	5	0.999985	1	BP
1 (‘Dub_All’)	GO:0000910	cytokinesis	2	2.86666	5	0.591889	1	BP
1 (‘Dub_All’)	GO:0001510	RNA methylation	10	9.67499	8	0.364016	1	BP
1 (‘Dub_All’)	GO:0001514	selenocysteine incorporation	6	3.225	9	0.0129069	1	BP
1 (‘Dub_All’)	GO:0001522	pseudouridine synthesis	6	6.09166	8	0.409385	1	BP
1 (‘Dub_All’)	GO:0001539	cilium or flagellum-dependent cell motility	42	27.95	6	0.000386874	0.544332	BP
1 (‘Dub_All’)	GO:0001887	selenium compound metabolic process	7	3.94166	4	0.014308	1	BP
1 (‘Dub_All’)	GO:0005975	carbohydrate metabolic process	283	364.066	4	1	1	BP
1 (‘Dub_All’)	GO:0005976	polysaccharide metabolic process	56	84.5666	5	0.999955	1	BP
1 (‘Dub_All’)	GO:0005977	glycogen metabolic process	22	19.7083	8	0.214409	1	BP
1 (‘Dub_All’)	GO:0005978	glycogen biosynthetic process	5	5.37499	9	0.462895	1	BP
1 (‘Dub_All’)	GO:0005980	glycogen catabolic process	2	3.225	9	0.681812	1	BP
1 (‘Dub_All’)	GO:0005984	disaccharide metabolic process	11	11.825	7	0.539782	1	BP
1 (‘Dub_All’)	GO:0005991	trehalose metabolic process	11	11.825	8	0.539782	1	BP
1 (‘Dub_All’)	GO:0005992	trehalose biosynthetic process	5	2.50833	9	0.0102648	1	BP
1 (‘Dub_All’)	GO:0005993	trehalose catabolic process	6	6.44999	9	0.480662	1	BP
1 (‘Dub_All’)	GO:0005996	monosaccharide metabolic process	40	68.7999	5	0.999995	1	BP
1 (‘Dub_All’)	GO:0006006	glucose metabolic process	20	22.575	7	0.703434	1	BP
1 (‘Dub_All’)	GO:0006011	UDP-glucose metabolic process	1	3.58333	9	0.922076	1	BP
1 (‘Dub_All’)	GO:0006012	galactose metabolic process	6	3.58333	7	0.0297366	1	BP
1 (‘Dub_All’)	GO:0006022	aminoglycan metabolic process	28	40.8499	5	0.99318	1	BP
1 (‘Dub_All’)	GO:0006023	aminoglycan biosynthetic process	8	20.7833	6	0.999834	1	BP
1 (‘Dub_All’)	GO:0006024	glycosaminoglycan biosynthetic process	8	20.7833	7	0.999834	1	BP
1 (‘Dub_All’)	GO:0006026	aminoglycan catabolic process	12	8.59999	6	0.0507946	1	BP
1 (‘Dub_All’)	GO:0006027	glycosaminoglycan catabolic process	10	5.37499	7	0.00350512	1	BP
1 (‘Dub_All’)	GO:0006030	chitin metabolic process	2	3.225	6	0.681812	1	BP
1 (‘Dub_All’)	GO:0006032	chitin catabolic process	2	3.225	7	0.681812	1	BP
1 (‘Dub_All’)	GO:0006040	amino sugar metabolic process	8	13.2583	5	0.952321	1	BP
1 (‘Dub_All’)	GO:0006059	hexitol metabolic process	4	6.80832	8	0.866701	1	BP
1 (‘Dub_All’)	GO:0006063	uronic acid metabolic process	1	1.075	6	0.293179	1	BP
1 (‘Dub_All’)	GO:0006064	glucuronate catabolic process	1	1.075	8	0.293179	1	BP
1 (‘Dub_All’)	GO:0006066	alcohol metabolic process	41	36.1916	5	0.134939	1	BP
1 (‘Dub_All’)	GO:0006071	glycerol metabolic process	5	6.09166	8	0.608327	1	BP
1 (‘Dub_All’)	GO:0006073	cellular glucan metabolic process	24	30.4583	7	0.912453	1	BP
1 (‘Dub_All’)	GO:0006081	cellular aldehyde metabolic process	21	23.2916	4	0.674237	1	BP
1 (‘Dub_All’)	GO:0006082	organic acid metabolic process	677	619.916	4	0.000931444	1	BP
1 (‘Dub_All’)	GO:0006083	acetate metabolic process	3	1.79167	8	0.0587979	1	BP
1 (‘Dub_All’)	GO:0006084	acetyl-CoA metabolic process	23	12.1833	7	3.95732e-05	0.0556795	BP
1 (‘Dub_All’)	GO:0006085	acetyl-CoA biosynthetic process	11	6.09166	8	0.00377672	1	BP
1 (‘Dub_All’)	GO:0006089	lactate metabolic process	1	0.358333	8	1e-42	1e-39	BP
1 (‘Dub_All’)	GO:0006090	pyruvate metabolic process	22	18.9916	8	0.157082	1	BP
1 (‘Dub_All’)	GO:0006091	generation of precursor metabolites and energy	119	88.8666	4	3.17771e-05	0.0447104	BP
1 (‘Dub_All’)	GO:0006094	gluconeogenesis	15	16.125	8	0.570901	1	BP
1 (‘Dub_All’)	GO:0006096	glycolytic process	16	11.4666	9	0.033815	1	BP
1 (‘Dub_All’)	GO:0006097	glyoxylate cycle	5	4.65833	6	0.306451	1	BP
1 (‘Dub_All’)	GO:0006098	pentose-phosphate shunt	1	4.65833	10	0.974172	1	BP
1 (‘Dub_All’)	GO:0006099	tricarboxylic acid cycle	36	26.1583	9	0.00652155	1	BP
1 (‘Dub_All’)	GO:0006101	citrate metabolic process	38	29.025	8	0.0151289	1	BP
1 (‘Dub_All’)	GO:0006105	succinate metabolic process	36	14.6916	8	5.81587e-13	8.18292e-10	BP
1 (‘Dub_All’)	GO:0006112	energy reserve metabolic process	22	19.7083	6	0.214409	1	BP
1 (‘Dub_All’)	GO:0006119	oxidative phosphorylation	11	5.73333	5	0.00164931	1	BP
1 (‘Dub_All’)	GO:0006139	nucleobase-containing compound metabolic process	961	987.566	5	0.72069	1	BP
1 (‘Dub_All’)	GO:0006144	purine nucleobase metabolic process	5	6.09166	8	0.608327	1	BP
1 (‘Dub_All’)	GO:0006163	purine nucleotide metabolic process	77	69.1582	8	0.104238	1	BP
1 (‘Dub_All’)	GO:0006164	purine nucleotide biosynthetic process	50	44.4333	9	0.127407	1	BP
1 (‘Dub_All’)	GO:0006165	nucleoside diphosphate phosphorylation	16	12.1833	8	0.0632933	1	BP
1 (‘Dub_All’)	GO:0006177	GMP biosynthetic process	2	1.43333	11	0.134574	1	BP
1 (‘Dub_All’)	GO:0006188	IMP biosynthetic process	14	11.4666	11	0.132237	1	BP
1 (‘Dub_All’)	GO:0006189	'de novo' IMP biosynthetic process	14	10.3917	12	0.0579732	1	BP
1 (‘Dub_All’)	GO:0006206	pyrimidine nucleobase metabolic process	6	7.52499	8	0.672597	1	BP
1 (‘Dub_All’)	GO:0006207	'de novo' pyrimidine nucleobase biosynthetic process	3	2.50833	10	0.213785	1	BP
1 (‘Dub_All’)	GO:0006208	pyrimidine nucleobase catabolic process	2	1.79167	9	0.248234	1	BP
1 (‘Dub_All’)	GO:0006213	pyrimidine nucleoside metabolic process	1	4.65833	8	0.974172	1	BP
1 (‘Dub_All’)	GO:0006216	cytidine catabolic process	1	1.075	11	0.293179	1	BP
1 (‘Dub_All’)	GO:0006220	pyrimidine nucleotide metabolic process	8	11.825	8	0.888159	1	BP
1 (‘Dub_All’)	GO:0006221	pyrimidine nucleotide biosynthetic process	8	11.1083	9	0.835392	1	BP
1 (‘Dub_All’)	GO:0006233	dTDP biosynthetic process	5	2.50833	11	0.0102648	1	BP
1 (‘Dub_All’)	GO:0006259	DNA metabolic process	215	213.925	6	0.426661	1	BP
1 (‘Dub_All’)	GO:0006260	DNA replication	30	46.2249	7	0.998504	1	BP
1 (‘Dub_All’)	GO:0006261	DNA-dependent DNA replication	1	7.16666	8	0.998295	1	BP
1 (‘Dub_All’)	GO:0006265	DNA topological change	24	15.4083	7	0.0023479	1	BP
1 (‘Dub_All’)	GO:0006266	DNA ligation	7	3.94166	7	0.014308	1	BP
1 (‘Dub_All’)	GO:0006270	DNA replication initiation	1	0.358333	7	1e-42	1e-39	BP
1 (‘Dub_All’)	GO:0006275	regulation of DNA replication	1	0.358333	8	1e-42	1e-39	BP
1 (‘Dub_All’)	GO:0006281	DNA repair	92	77.3999	7	0.0164423	1	BP
1 (‘Dub_All’)	GO:0006283	transcription-coupled nucleotide-excision repair	1	1.79167	9	0.587472	1	BP
1 (‘Dub_All’)	GO:0006289	nucleotide-excision repair	1	4.65833	8	0.974172	1	BP
1 (‘Dub_All’)	GO:0006298	mismatch repair	11	7.88332	8	0.0563147	1	BP
1 (‘Dub_All’)	GO:0006302	double-strand break repair	2	4.65833	8	0.898113	1	BP
1 (‘Dub_All’)	GO:0006304	DNA modification	8	15.7667	7	0.991295	1	BP
1 (‘Dub_All’)	GO:0006305	DNA alkylation	1	6.80832	8	0.997465	1	BP
1 (‘Dub_All’)	GO:0006306	DNA methylation	1	6.80832	9	0.997465	1	BP
1 (‘Dub_All’)	GO:0006307	DNA dealkylation involved in DNA repair	4	1.43333	9	1e-42	1e-39	BP
1 (‘Dub_All’)	GO:0006310	DNA recombination	33	36.1916	7	0.708265	1	BP
1 (‘Dub_All’)	GO:0006313	transposition, DNA-mediated	1	2.15	8	0.696309	1	BP
1 (‘Dub_All’)	GO:0006351	transcription, DNA-templated	353	393.45	7	0.992301	1	BP
1 (‘Dub_All’)	GO:0006353	DNA-templated transcription, termination	1	1.075	7	0.293179	1	BP
1 (‘Dub_All’)	GO:0006355	regulation of transcription, DNA-templated	179	208.191	7	0.993152	1	BP
1 (‘Dub_All’)	GO:0006364	rRNA processing	13	18.275	9	0.920721	1	BP
1 (‘Dub_All’)	GO:0006378	mRNA polyadenylation	1	1.075	10	0.293179	1	BP
1 (‘Dub_All’)	GO:0006396	RNA processing	96	92.4499	7	0.293339	1	BP
1 (‘Dub_All’)	GO:0006397	mRNA processing	2	2.15	8	0.369788	1	BP
1 (‘Dub_All’)	GO:0006399	tRNA metabolic process	124	110.008	8	0.0415179	1	BP
1 (‘Dub_All’)	GO:0006400	tRNA modification	9	12.5417	10	0.858794	1	BP
1 (‘Dub_All’)	GO:0006401	RNA catabolic process	24	13.6166	7	0.000165897	0.233418	BP
1 (‘Dub_All’)	GO:0006402	mRNA catabolic process	13	8.59999	8	0.0203823	1	BP
1 (‘Dub_All’)	GO:0006412	translation	165	133.658	7	0.000314197	0.442075	BP
1 (‘Dub_All’)	GO:0006413	translational initiation	11	7.16666	4	0.0237536	1	BP
1 (‘Dub_All’)	GO:0006414	translational elongation	32	18.275	7	2.58309e-05	0.0363441	BP
1 (‘Dub_All’)	GO:0006417	regulation of translation	24	15.4083	8	0.0023479	1	BP
1 (‘Dub_All’)	GO:0006418	tRNA aminoacylation for protein translation	64	53.3916	10	0.0295958	1	BP
1 (‘Dub_All’)	GO:0006419	alanyl-tRNA aminoacylation	1	1.075	11	0.293179	1	BP
1 (‘Dub_All’)	GO:0006420	arginyl-tRNA aminoacylation	3	3.225	11	0.412031	1	BP
1 (‘Dub_All’)	GO:0006424	glutamyl-tRNA aminoacylation	1	0.716666	11	0.128399	1	BP
1 (‘Dub_All’)	GO:0006428	isoleucyl-tRNA aminoacylation	8	4.65833	11	0.0148764	1	BP
1 (‘Dub_All’)	GO:0006430	lysyl-tRNA aminoacylation	2	2.86666	11	0.591889	1	BP
1 (‘Dub_All’)	GO:0006431	methionyl-tRNA aminoacylation	5	2.15	11	0.00211643	1	BP
1 (‘Dub_All’)	GO:0006437	tyrosyl-tRNA aminoacylation	2	2.15	11	0.369788	1	BP
1 (‘Dub_All’)	GO:0006438	valyl-tRNA aminoacylation	8	4.65833	11	0.0148764	1	BP
1 (‘Dub_All’)	GO:0006448	regulation of translational elongation	17	10.0333	9	0.0020388	1	BP
1 (‘Dub_All’)	GO:0006450	regulation of translational fidelity	17	10.0333	10	0.0020388	1	BP
1 (‘Dub_All’)	GO:0006451	translational readthrough	6	3.225	8	0.0129069	1	BP
1 (‘Dub_All’)	GO:0006457	protein folding	8	14.6916	7	0.981433	1	BP
1 (‘Dub_All’)	GO:0006461	protein complex assembly	11	9.67499	6	0.229357	1	BP
1 (‘Dub_All’)	GO:0006464	cellular protein modification process	110	75.6082	7	4.51584e-07	0.000635379	BP
1 (‘Dub_All’)	GO:0006465	signal peptide processing	15	7.16666	7	6.93224e-05	0.0975367	BP
1 (‘Dub_All’)	GO:0006468	protein phosphorylation	61	40.8499	8	3.94879e-05	0.0555595	BP
1 (‘Dub_All’)	GO:0006470	protein dephosphorylation	13	9.31666	8	0.0458424	1	BP
1 (‘Dub_All’)	GO:0006479	protein methylation	1	2.50833	9	0.780115	1	BP
1 (‘Dub_All’)	GO:0006508	proteolysis	78	82.7749	6	0.716117	1	BP
1 (‘Dub_All’)	GO:0006518	peptide metabolic process	200	153.008	6	1.04165e-06	0.0014656	BP
1 (‘Dub_All’)	GO:0006520	cellular amino acid metabolic process	533	445.766	7	6.43227e-08	9.0502e-05	BP
1 (‘Dub_All’)	GO:0006522	alanine metabolic process	2	3.94166	10	0.815507	1	BP
1 (‘Dub_All’)	GO:0006523	alanine biosynthetic process	1	2.15	11	0.696309	1	BP
1 (‘Dub_All’)	GO:0006525	arginine metabolic process	104	53.3916	10	8.40193e-18	1.18215e-14	BP
1 (‘Dub_All’)	GO:0006527	arginine catabolic process	62	25.8	11	1.37336e-19	1.93232e-16	BP
1 (‘Dub_All’)	GO:0006528	asparagine metabolic process	3	6.80832	10	0.948985	1	BP
1 (‘Dub_All’)	GO:0006529	asparagine biosynthetic process	1	4.3	11	0.962472	1	BP
1 (‘Dub_All’)	GO:0006534	cysteine metabolic process	9	11.825	9	0.798933	1	BP
1 (‘Dub_All’)	GO:0006535	cysteine biosynthetic process from serine	4	3.94166	11	0.353616	1	BP
1 (‘Dub_All’)	GO:0006536	glutamate metabolic process	37	26.875	10	0.00593131	1	BP
1 (‘Dub_All’)	GO:0006541	glutamine metabolic process	5	6.09166	10	0.608327	1	BP
1 (‘Dub_All’)	GO:0006542	glutamine biosynthetic process	1	0.716666	11	0.128399	1	BP
1 (‘Dub_All’)	GO:0006544	glycine metabolic process	10	7.52499	10	0.0897962	1	BP
1 (‘Dub_All’)	GO:0006545	glycine biosynthetic process	5	1.79167	11	1e-42	1e-39	BP
1 (‘Dub_All’)	GO:0006547	histidine metabolic process	17	28.6666	6	0.996438	1	BP
1 (‘Dub_All’)	GO:0006549	isoleucine metabolic process	5	5.01666	9	0.384745	1	BP
1 (‘Dub_All’)	GO:0006551	leucine metabolic process	1	4.3	9	0.962472	1	BP
1 (‘Dub_All’)	GO:0006553	lysine metabolic process	25	17.5583	10	0.0100701	1	BP
1 (‘Dub_All’)	GO:0006554	lysine catabolic process	5	2.50833	11	0.0102648	1	BP
1 (‘Dub_All’)	GO:0006555	methionine metabolic process	16	10.0333	9	0.00634878	1	BP
1 (‘Dub_All’)	GO:0006556	S-adenosylmethionine biosynthetic process	1	0.716666	7	0.128399	1	BP
1 (‘Dub_All’)	GO:0006560	proline metabolic process	81	46.5833	10	2.455e-10	3.45418e-07	BP
1 (‘Dub_All’)	GO:0006561	proline biosynthetic process	27	22.2166	11	0.0820361	1	BP
1 (‘Dub_All’)	GO:0006562	proline catabolic process	27	12.1833	11	3.48348e-08	4.90126e-05	BP
1 (‘Dub_All’)	GO:0006563	L-serine metabolic process	9	6.09166	10	0.0449594	1	BP
1 (‘Dub_All’)	GO:0006566	threonine metabolic process	8	7.52499	10	0.322704	1	BP
1 (‘Dub_All’)	GO:0006567	threonine catabolic process	1	3.94166	11	0.945757	1	BP
1 (‘Dub_All’)	GO:0006573	valine metabolic process	1	1.79167	9	0.587472	1	BP
1 (‘Dub_All’)	GO:0006575	cellular modified amino acid metabolic process	28	21.1416	4	0.0243507	1	BP
1 (‘Dub_All’)	GO:0006576	cellular biogenic amine metabolic process	31	27.95	7	0.199394	1	BP
1 (‘Dub_All’)	GO:0006577	amino-acid betaine metabolic process	7	9.31666	5	0.768055	1	BP
1 (‘Dub_All’)	GO:0006580	ethanolamine metabolic process	31	17.2	7	1.3695e-05	0.0192689	BP
1 (‘Dub_All’)	GO:0006591	ornithine metabolic process	9	5.37499	9	0.0148999	1	BP
1 (‘Dub_All’)	GO:0006593	ornithine catabolic process	5	2.50833	10	0.0102648	1	BP
1 (‘Dub_All’)	GO:0006605	protein targeting	9	5.73333	7	0.0270859	1	BP
1 (‘Dub_All’)	GO:0006629	lipid metabolic process	147	198.875	4	0.999998	1	BP
1 (‘Dub_All’)	GO:0006631	fatty acid metabolic process	36	61.2749	8	0.999979	1	BP
1 (‘Dub_All’)	GO:0006633	fatty acid biosynthetic process	8	8.59999	9	0.508597	1	BP
1 (‘Dub_All’)	GO:0006635	fatty acid beta-oxidation	2	5.01666	10	0.925365	1	BP
1 (‘Dub_All’)	GO:0006637	acyl-CoA metabolic process	23	12.1833	6	3.95732e-05	0.0556795	BP
1 (‘Dub_All’)	GO:0006643	membrane lipid metabolic process	23	20.425	6	0.196458	1	BP
1 (‘Dub_All’)	GO:0006644	phospholipid metabolic process	36	41.5666	6	0.835734	1	BP
1 (‘Dub_All’)	GO:0006650	glycerophospholipid metabolic process	2	6.09166	7	0.971951	1	BP
1 (‘Dub_All’)	GO:0006664	glycolipid metabolic process	23	20.425	7	0.196458	1	BP
1 (‘Dub_All’)	GO:0006720	isoprenoid metabolic process	12	11.1083	6	0.296714	1	BP
1 (‘Dub_All’)	GO:0006721	terpenoid metabolic process	3	2.86666	7	0.311603	1	BP
1 (‘Dub_All’)	GO:0006725	cellular aromatic compound metabolic process	1073	1134.48	4	0.95747	1	BP
1 (‘Dub_All’)	GO:0006730	one-carbon metabolic process	6	4.3	4	0.0948478	1	BP
1 (‘Dub_All’)	GO:0006732	coenzyme metabolic process	147	109.291	5	3.40432e-06	0.00478987	BP
1 (‘Dub_All’)	GO:0006733	oxidoreduction coenzyme metabolic process	62	45.8666	6	0.00127291	1	BP
1 (‘Dub_All’)	GO:0006739	NADP metabolic process	1	4.65833	9	0.974172	1	BP
1 (‘Dub_All’)	GO:0006743	ubiquinone metabolic process	8	6.09166	7	0.112987	1	BP
1 (‘Dub_All’)	GO:0006744	ubiquinone biosynthetic process	8	6.09166	8	0.112987	1	BP
1 (‘Dub_All’)	GO:0006749	glutathione metabolic process	11	5.37499	7	0.000613274	0.862877	BP
1 (‘Dub_All’)	GO:0006750	glutathione biosynthetic process	2	1.43333	8	0.134574	1	BP
1 (‘Dub_All’)	GO:0006751	glutathione catabolic process	9	3.94166	8	0.000258672	0.363952	BP
1 (‘Dub_All’)	GO:0006753	nucleoside phosphate metabolic process	150	150.858	6	0.501679	1	BP
1 (‘Dub_All’)	GO:0006754	ATP biosynthetic process	11	9.67499	11	0.229357	1	BP
1 (‘Dub_All’)	GO:0006757	ATP generation from ADP	16	11.4666	5	0.033815	1	BP
1 (‘Dub_All’)	GO:0006760	folic acid-containing compound metabolic process	10	10.0333	5	0.419923	1	BP
1 (‘Dub_All’)	GO:0006766	vitamin metabolic process	30	51.2416	5	0.999913	1	BP
1 (‘Dub_All’)	GO:0006767	water-soluble vitamin metabolic process	30	51.2416	6	0.999913	1	BP
1 (‘Dub_All’)	GO:0006768	biotin metabolic process	1	3.225	7	0.888863	1	BP
1 (‘Dub_All’)	GO:0006772	thiamine metabolic process	10	11.825	6	0.679366	1	BP
1 (‘Dub_All’)	GO:0006777	Mo-molybdopterin cofactor biosynthetic process	2	3.94166	7	0.815507	1	BP
1 (‘Dub_All’)	GO:0006778	porphyrin-containing compound metabolic process	4	14.6916	6	0.999849	1	BP
1 (‘Dub_All’)	GO:0006779	porphyrin-containing compound biosynthetic process	4	13.975	7	0.999699	1	BP
1 (‘Dub_All’)	GO:0006782	protoporphyrinogen IX biosynthetic process	2	5.73333	8	0.960873	1	BP
1 (‘Dub_All’)	GO:0006783	heme biosynthetic process	2	6.80832	8	0.985824	1	BP
1 (‘Dub_All’)	GO:0006790	sulfur compound metabolic process	84	73.0999	4	0.048058	1	BP
1 (‘Dub_All’)	GO:0006793	phosphorus metabolic process	481	469.416	4	0.197614	1	BP
1 (‘Dub_All’)	GO:0006796	phosphate-containing compound metabolic process	456	454.008	5	0.38509	1	BP
1 (‘Dub_All’)	GO:0006801	superoxide metabolic process	10	6.44999	5	0.0254594	1	BP
1 (‘Dub_All’)	GO:0006805	xenobiotic metabolic process	5	2.50833	4	0.0102648	1	BP
1 (‘Dub_All’)	GO:0006807	nitrogen compound metabolic process	1716	1667.68	3	0.00605149	1	BP
1 (‘Dub_All’)	GO:0006810	transport	949	906.582	4	0.0142985	1	BP
1 (‘Dub_All’)	GO:0006811	ion transport	243	259.075	6	0.874969	1	BP
1 (‘Dub_All’)	GO:0006812	cation transport	87	106.425	7	0.989381	1	BP
1 (‘Dub_All’)	GO:0006813	potassium ion transport	16	23.65	9	0.969355	1	BP
1 (‘Dub_All’)	GO:0006814	sodium ion transport	21	24.725	9	0.789164	1	BP
1 (‘Dub_All’)	GO:0006817	phosphate ion transport	3	3.94166	9	0.597305	1	BP
1 (‘Dub_All’)	GO:0006818	hydrogen transport	11	11.825	6	0.539782	1	BP
1 (‘Dub_All’)	GO:0006820	anion transport	110	98.1832	7	0.0594142	1	BP
1 (‘Dub_All’)	GO:0006821	chloride transport	3	3.225	9	0.412031	1	BP
1 (‘Dub_All’)	GO:0006825	copper ion transport	4	2.15	10	0.0248581	1	BP
1 (‘Dub_All’)	GO:0006826	iron ion transport	3	4.65833	10	0.742378	1	BP
1 (‘Dub_All’)	GO:0006829	zinc II ion transport	4	2.86666	10	0.115961	1	BP
1 (‘Dub_All’)	GO:0006835	dicarboxylic acid transport	6	7.52499	10	0.672597	1	BP
1 (‘Dub_All’)	GO:0006855	drug transmembrane transport	9	6.09166	7	0.0449594	1	BP
1 (‘Dub_All’)	GO:0006857	oligopeptide transport	8	3.58333	8	0.000659519	0.927944	BP
1 (‘Dub_All’)	GO:0006865	amino acid transport	55	60.1999	10	0.772219	1	BP
1 (‘Dub_All’)	GO:0006869	lipid transport	3	2.50833	6	0.213785	1	BP
1 (‘Dub_All’)	GO:0006873	cellular ion homeostasis	2	0.716666	7	1e-42	1e-39	BP
1 (‘Dub_All’)	GO:0006875	cellular metal ion homeostasis	2	0.716666	9	1e-42	1e-39	BP
1 (‘Dub_All’)	GO:0006879	cellular iron ion homeostasis	2	0.716666	11	1e-42	1e-39	BP
1 (‘Dub_All’)	GO:0006885	regulation of pH	1	1.43333	9	0.451779	1	BP
1 (‘Dub_All’)	GO:0006886	intracellular protein transport	9	7.52499	6	0.183239	1	BP
1 (‘Dub_All’)	GO:0006928	movement of cell or subcellular component	42	27.95	4	0.000386874	0.544332	BP
1 (‘Dub_All’)	GO:0006935	chemotaxis	63	44.075	4	0.000169862	0.238996	BP
1 (‘Dub_All’)	GO:0006950	response to stress	200	160.175	3	3.81147e-05	0.0536274	BP
1 (‘Dub_All’)	GO:0006974	cellular response to DNA damage stimulus	155	121.117	5	5.59716e-05	0.0787521	BP
1 (‘Dub_All’)	GO:0006979	response to oxidative stress	14	10.3917	4	0.0579732	1	BP
1 (‘Dub_All’)	GO:0006996	organelle organization	42	28.3083	4	0.00055633	0.782757	BP
1 (‘Dub_All’)	GO:0007049	cell cycle	17	31.5333	4	0.999428	1	BP
1 (‘Dub_All’)	GO:0007059	chromosome segregation	4	6.80832	4	0.866701	1	BP
1 (‘Dub_All’)	GO:0007154	cell communication	184	164.833	4	0.0265103	1	BP
1 (‘Dub_All’)	GO:0007155	cell adhesion	6	40.4916	3	1	1	BP
1 (‘Dub_All’)	GO:0007165	signal transduction	162	146.558	5	0.0480287	1	BP
1 (‘Dub_All’)	GO:0008033	tRNA processing	58	53.0333	9	0.172536	1	BP
1 (‘Dub_All’)	GO:0008104	protein localization	104	84.5666	4	0.00361762	1	BP
1 (‘Dub_All’)	GO:0008152	metabolic process	3421	3356.5	2	9.67001e-06	0.0136057	BP
1 (‘Dub_All’)	GO:0008213	protein alkylation	1	2.50833	8	0.780115	1	BP
1 (‘Dub_All’)	GO:0008272	sulfate transport	23	11.825	9	1.766e-05	0.0248476	BP
1 (‘Dub_All’)	GO:0008299	isoprenoid biosynthetic process	12	11.1083	7	0.296714	1	BP
1 (‘Dub_All’)	GO:0008360	regulation of cell shape	7	22.575	7	0.999991	1	BP
1 (‘Dub_All’)	GO:0008610	lipid biosynthetic process	84	97.1082	5	0.944593	1	BP
1 (‘Dub_All’)	GO:0008614	pyridoxine metabolic process	5	5.01666	5	0.384745	1	BP
1 (‘Dub_All’)	GO:0008615	pyridoxine biosynthetic process	5	5.01666	6	0.384745	1	BP
1 (‘Dub_All’)	GO:0008616	queuosine biosynthetic process	1	3.225	10	0.888863	1	BP
1 (‘Dub_All’)	GO:0008643	carbohydrate transport	110	96.3915	6	0.0361376	1	BP
1 (‘Dub_All’)	GO:0008645	hexose transport	7	5.73333	8	0.177492	1	BP
1 (‘Dub_All’)	GO:0008652	cellular amino acid biosynthetic process	218	216.433	8	0.41036	1	BP
1 (‘Dub_All’)	GO:0008653	lipopolysaccharide metabolic process	28	40.4916	6	0.991881	1	BP
1 (‘Dub_All’)	GO:0008654	phospholipid biosynthetic process	36	39.7749	7	0.738577	1	BP
1 (‘Dub_All’)	GO:0009056	catabolic process	283	268.391	3	0.111738	1	BP
1 (‘Dub_All’)	GO:0009057	macromolecule catabolic process	45	36.9083	5	0.0398451	1	BP
1 (‘Dub_All’)	GO:0009058	biosynthetic process	1195	1254.52	3	0.926378	1	BP
1 (‘Dub_All’)	GO:0009059	macromolecule biosynthetic process	608	673.666	5	0.998206	1	BP
1 (‘Dub_All’)	GO:0009060	aerobic respiration	36	26.1583	7	0.00652155	1	BP
1 (‘Dub_All’)	GO:0009061	anaerobic respiration	8	5.37499	7	0.0489134	1	BP
1 (‘Dub_All’)	GO:0009062	fatty acid catabolic process	14	32.25	9	0.999983	1	BP
1 (‘Dub_All’)	GO:0009063	cellular amino acid catabolic process	105	69.8749	8	9.56485e-08	0.000134577	BP
1 (‘Dub_All’)	GO:0009064	glutamine family amino acid metabolic process	190	116.817	9	4.62999e-17	6.5144e-14	BP
1 (‘Dub_All’)	GO:0009065	glutamine family amino acid catabolic process	89	37.9833	10	2.43984e-25	3.43286e-22	BP
1 (‘Dub_All’)	GO:0009066	aspartate family amino acid metabolic process	58	45.1499	9	0.00713564	1	BP
1 (‘Dub_All’)	GO:0009067	aspartate family amino acid biosynthetic process	48	33.6833	10	0.000883245	1	BP
1 (‘Dub_All’)	GO:0009068	aspartate family amino acid catabolic process	6	6.44999	10	0.480662	1	BP
1 (‘Dub_All’)	GO:0009069	serine family amino acid metabolic process	29	24.0083	9	0.081983	1	BP
1 (‘Dub_All’)	GO:0009070	serine family amino acid biosynthetic process	18	15.4083	10	0.162311	1	BP
1 (‘Dub_All’)	GO:0009072	aromatic amino acid family metabolic process	12	20.425	8	0.988008	1	BP
1 (‘Dub_All’)	GO:0009073	aromatic amino acid family biosynthetic process	10	16.8417	9	0.976299	1	BP
1 (‘Dub_All’)	GO:0009078	pyruvate family amino acid metabolic process	2	3.94166	9	0.815507	1	BP
1 (‘Dub_All’)	GO:0009079	pyruvate family amino acid biosynthetic process	1	2.15	10	0.696309	1	BP
1 (‘Dub_All’)	GO:0009081	branched-chain amino acid metabolic process	10	20.0666	8	0.997342	1	BP
1 (‘Dub_All’)	GO:0009082	branched-chain amino acid biosynthetic process	10	18.9916	9	0.994297	1	BP
1 (‘Dub_All’)	GO:0009084	glutamine family amino acid biosynthetic process	28	31.175	10	0.721867	1	BP
1 (‘Dub_All’)	GO:0009085	lysine biosynthetic process	20	15.05	11	0.0416435	1	BP
1 (‘Dub_All’)	GO:0009086	methionine biosynthetic process	16	9.67499	10	0.0037322	1	BP
1 (‘Dub_All’)	GO:0009088	threonine biosynthetic process	5	2.50833	11	0.0102648	1	BP
1 (‘Dub_All’)	GO:0009089	lysine biosynthetic process via diaminopimelate	10	8.24166	12	0.162656	1	BP
1 (‘Dub_All’)	GO:0009097	isoleucine biosynthetic process	5	5.01666	10	0.384745	1	BP
1 (‘Dub_All’)	GO:0009098	leucine biosynthetic process	1	4.3	10	0.962472	1	BP
1 (‘Dub_All’)	GO:0009099	valine biosynthetic process	1	1.79167	10	0.587472	1	BP
1 (‘Dub_All’)	GO:0009102	biotin biosynthetic process	1	3.225	8	0.888863	1	BP
1 (‘Dub_All’)	GO:0009103	lipopolysaccharide biosynthetic process	28	38.3416	6	0.978103	1	BP
1 (‘Dub_All’)	GO:0009106	lipoate metabolic process	4	2.86666	9	0.115961	1	BP
1 (‘Dub_All’)	GO:0009107	lipoate biosynthetic process	4	2.86666	10	0.115961	1	BP
1 (‘Dub_All’)	GO:0009108	coenzyme biosynthetic process	110	80.6249	6	2.17081e-05	0.0305432	BP
1 (‘Dub_All’)	GO:0009110	vitamin biosynthetic process	30	48.0166	6	0.999435	1	BP
1 (‘Dub_All’)	GO:0009112	nucleobase metabolic process	11	13.6166	7	0.760095	1	BP
1 (‘Dub_All’)	GO:0009113	purine nucleobase biosynthetic process	5	3.94166	9	0.16311	1	BP
1 (‘Dub_All’)	GO:0009116	nucleoside metabolic process	57	59.1249	7	0.598664	1	BP
1 (‘Dub_All’)	GO:0009117	nucleotide metabolic process	148	147.275	7	0.437477	1	BP
1 (‘Dub_All’)	GO:0009119	ribonucleoside metabolic process	43	44.4333	8	0.564234	1	BP
1 (‘Dub_All’)	GO:0009123	nucleoside monophosphate metabolic process	56	44.4333	7	0.0126725	1	BP
1 (‘Dub_All’)	GO:0009124	nucleoside monophosphate biosynthetic process	29	25.8	8	0.180501	1	BP
1 (‘Dub_All’)	GO:0009126	purine nucleoside monophosphate metabolic process	56	42.9999	8	0.00559984	1	BP
1 (‘Dub_All’)	GO:0009127	purine nucleoside monophosphate biosynthetic process	29	24.3666	9	0.0979048	1	BP
1 (‘Dub_All’)	GO:0009132	nucleoside diphosphate metabolic process	21	15.7667	7	0.0375859	1	BP
1 (‘Dub_All’)	GO:0009133	nucleoside diphosphate biosynthetic process	5	2.50833	8	0.0102648	1	BP
1 (‘Dub_All’)	GO:0009135	purine nucleoside diphosphate metabolic process	16	11.4666	8	0.033815	1	BP
1 (‘Dub_All’)	GO:0009138	pyrimidine nucleoside diphosphate metabolic process	5	2.50833	8	0.0102648	1	BP
1 (‘Dub_All’)	GO:0009139	pyrimidine nucleoside diphosphate biosynthetic process	5	2.50833	9	0.0102648	1	BP
1 (‘Dub_All’)	GO:0009141	nucleoside triphosphate metabolic process	38	36.1916	7	0.312199	1	BP
1 (‘Dub_All’)	GO:0009142	nucleoside triphosphate biosynthetic process	11	12.5417	8	0.637221	1	BP
1 (‘Dub_All’)	GO:0009144	purine nucleoside triphosphate metabolic process	38	32.9666	8	0.114616	1	BP
1 (‘Dub_All’)	GO:0009145	purine nucleoside triphosphate biosynthetic process	11	10.3917	9	0.328585	1	BP
1 (‘Dub_All’)	GO:0009150	purine ribonucleotide metabolic process	59	51.5999	9	0.0849337	1	BP
1 (‘Dub_All’)	GO:0009152	purine ribonucleotide biosynthetic process	32	30.8166	10	0.348274	1	BP
1 (‘Dub_All’)	GO:0009156	ribonucleoside monophosphate biosynthetic process	29	25.0833	9	0.135444	1	BP
1 (‘Dub_All’)	GO:0009161	ribonucleoside monophosphate metabolic process	56	43.7166	8	0.00853829	1	BP
1 (‘Dub_All’)	GO:0009163	nucleoside biosynthetic process	15	24.3666	8	0.98947	1	BP
1 (‘Dub_All’)	GO:0009164	nucleoside catabolic process	3	2.50833	8	0.213785	1	BP
1 (‘Dub_All’)	GO:0009165	nucleotide biosynthetic process	96	83.8499	8	0.042191	1	BP
1 (‘Dub_All’)	GO:0009166	nucleotide catabolic process	6	14.6916	8	0.997617	1	BP
1 (‘Dub_All’)	GO:0009167	purine ribonucleoside monophosphate metabolic process	56	42.9999	9	0.00559984	1	BP
1 (‘Dub_All’)	GO:0009168	purine ribonucleoside monophosphate biosynthetic process	29	24.3666	10	0.0979048	1	BP
1 (‘Dub_All’)	GO:0009179	purine ribonucleoside diphosphate metabolic process	16	11.4666	9	0.033815	1	BP
1 (‘Dub_All’)	GO:0009185	ribonucleoside diphosphate metabolic process	16	11.4666	8	0.033815	1	BP
1 (‘Dub_All’)	GO:0009186	deoxyribonucleoside diphosphate metabolic process	5	2.50833	8	0.0102648	1	BP
1 (‘Dub_All’)	GO:0009189	deoxyribonucleoside diphosphate biosynthetic process	5	2.50833	9	0.0102648	1	BP
1 (‘Dub_All’)	GO:0009196	pyrimidine deoxyribonucleoside diphosphate metabolic process	5	2.50833	9	0.0102648	1	BP
1 (‘Dub_All’)	GO:0009197	pyrimidine deoxyribonucleoside diphosphate biosynthetic process	5	2.50833	10	0.0102648	1	BP
1 (‘Dub_All’)	GO:0009199	ribonucleoside triphosphate metabolic process	38	30.4583	8	0.0357485	1	BP
1 (‘Dub_All’)	GO:0009201	ribonucleoside triphosphate biosynthetic process	11	11.825	9	0.539782	1	BP
1 (‘Dub_All’)	GO:0009205	purine ribonucleoside triphosphate metabolic process	38	29.025	9	0.0151289	1	BP
1 (‘Dub_All’)	GO:0009206	purine ribonucleoside triphosphate biosynthetic process	11	10.3917	10	0.328585	1	BP
1 (‘Dub_All’)	GO:0009219	pyrimidine deoxyribonucleotide metabolic process	5	4.65833	9	0.306451	1	BP
1 (‘Dub_All’)	GO:0009221	pyrimidine deoxyribonucleotide biosynthetic process	5	3.94166	10	0.16311	1	BP
1 (‘Dub_All’)	GO:0009225	nucleotide-sugar metabolic process	4	11.825	8	0.997759	1	BP
1 (‘Dub_All’)	GO:0009226	nucleotide-sugar biosynthetic process	3	5.01666	9	0.798178	1	BP
1 (‘Dub_All’)	GO:0009228	thiamine biosynthetic process	10	10.3917	7	0.47573	1	BP
1 (‘Dub_All’)	GO:0009229	thiamine diphosphate biosynthetic process	5	6.44999	7	0.672153	1	BP
1 (‘Dub_All’)	GO:0009233	menaquinone metabolic process	27	13.2583	6	9.08628e-07	0.00127844	BP
1 (‘Dub_All’)	GO:0009234	menaquinone biosynthetic process	27	13.2583	7	9.08628e-07	0.00127844	BP
1 (‘Dub_All’)	GO:0009235	cobalamin metabolic process	12	24.725	7	0.999363	1	BP
1 (‘Dub_All’)	GO:0009236	cobalamin biosynthetic process	12	24.725	8	0.999363	1	BP
1 (‘Dub_All’)	GO:0009237	siderophore metabolic process	5	3.225	5	0.0598788	1	BP
1 (‘Dub_All’)	GO:0009240	isopentenyl diphosphate biosynthetic process	1	2.15	8	0.696309	1	BP
1 (‘Dub_All’)	GO:0009243	O antigen biosynthetic process	2	5.01666	8	0.925365	1	BP
1 (‘Dub_All’)	GO:0009245	lipid A biosynthetic process	23	20.425	8	0.196458	1	BP
1 (‘Dub_All’)	GO:0009247	glycolipid biosynthetic process	23	20.425	8	0.196458	1	BP
1 (‘Dub_All’)	GO:0009250	glucan biosynthetic process	7	15.4083	8	0.995862	1	BP
1 (‘Dub_All’)	GO:0009251	glucan catabolic process	2	3.94166	7	0.815507	1	BP
1 (‘Dub_All’)	GO:0009252	peptidoglycan biosynthetic process	8	20.7833	8	0.999834	1	BP
1 (‘Dub_All’)	GO:0009253	peptidoglycan catabolic process	10	5.37499	8	0.00350512	1	BP
1 (‘Dub_All’)	GO:0009254	peptidoglycan turnover	8	8.24166	8	0.447128	1	BP
1 (‘Dub_All’)	GO:0009259	ribonucleotide metabolic process	59	53.3916	8	0.147041	1	BP
1 (‘Dub_All’)	GO:0009260	ribonucleotide biosynthetic process	32	32.6083	9	0.504198	1	BP
1 (‘Dub_All’)	GO:0009262	deoxyribonucleotide metabolic process	6	10.75	8	0.951456	1	BP
1 (‘Dub_All’)	GO:0009263	deoxyribonucleotide biosynthetic process	6	5.01666	9	0.202051	1	BP
1 (‘Dub_All’)	GO:0009265	2'-deoxyribonucleotide biosynthetic process	5	3.94166	10	0.16311	1	BP
1 (‘Dub_All’)	GO:0009267	cellular response to starvation	1	2.86666	7	0.842854	1	BP
1 (‘Dub_All’)	GO:0009273	peptidoglycan-based cell wall biogenesis	8	20.7833	5	0.999834	1	BP
1 (‘Dub_All’)	GO:0009292	genetic transfer	5	3.94166	4	0.16311	1	BP
1 (‘Dub_All’)	GO:0009294	DNA mediated transformation	5	3.94166	5	0.16311	1	BP
1 (‘Dub_All’)	GO:0009297	pilus assembly	1	1.43333	6	0.451779	1	BP
1 (‘Dub_All’)	GO:0009298	GDP-mannose biosynthetic process	1	0.716666	10	0.128399	1	BP
1 (‘Dub_All’)	GO:0009305	protein biotinylation	3	1.075	8	1e-42	1e-39	BP
1 (‘Dub_All’)	GO:0009306	protein secretion	42	31.8916	6	0.0103639	1	BP
1 (‘Dub_All’)	GO:0009308	amine metabolic process	31	27.95	5	0.199394	1	BP
1 (‘Dub_All’)	GO:0009310	amine catabolic process	31	17.9167	6	4.72108e-05	0.0664256	BP
1 (‘Dub_All’)	GO:0009311	oligosaccharide metabolic process	34	32.9666	6	0.364989	1	BP
1 (‘Dub_All’)	GO:0009312	oligosaccharide biosynthetic process	28	23.65	7	0.107205	1	BP
1 (‘Dub_All’)	GO:0009313	oligosaccharide catabolic process	6	6.44999	7	0.480662	1	BP
1 (‘Dub_All’)	GO:0009394	2'-deoxyribonucleotide metabolic process	5	8.59999	9	0.909873	1	BP
1 (‘Dub_All’)	GO:0009396	folic acid-containing compound biosynthetic process	10	9.67499	6	0.364016	1	BP
1 (‘Dub_All’)	GO:0009399	nitrogen fixation	1	0.716666	5	0.128399	1	BP
1 (‘Dub_All’)	GO:0009401	phosphoenolpyruvate-dependent sugar phosphotransferase system	24	29.7416	7	0.885583	1	BP
1 (‘Dub_All’)	GO:0009405	pathogenesis	25	31.5333	3	0.911324	1	BP
1 (‘Dub_All’)	GO:0009410	response to xenobiotic stimulus	5	2.50833	4	0.0102648	1	BP
1 (‘Dub_All’)	GO:0009423	chorismate biosynthetic process	10	9.31666	9	0.309161	1	BP
1 (‘Dub_All’)	GO:0009432	SOS response	16	11.4666	6	0.033815	1	BP
1 (‘Dub_All’)	GO:0009435	NAD biosynthetic process	15	9.67499	9	0.0110366	1	BP
1 (‘Dub_All’)	GO:0009437	carnitine metabolic process	7	9.31666	6	0.768055	1	BP
1 (‘Dub_All’)	GO:0009443	pyridoxal 5'-phosphate salvage	8	5.73333	8	0.0769744	1	BP
1 (‘Dub_All’)	GO:0009448	gamma-aminobutyric acid metabolic process	3	6.09166	8	0.90917	1	BP
1 (‘Dub_All’)	GO:0009451	RNA modification	26	30.4583	7	0.813484	1	BP
1 (‘Dub_All’)	GO:0009605	response to external stimulus	89	65.5749	3	0.000141477	0.199058	BP
1 (‘Dub_All’)	GO:0009636	response to toxic substance	28	20.7833	4	0.0186572	1	BP
1 (‘Dub_All’)	GO:0009653	anatomical structure morphogenesis	9	26.1583	3	0.999994	1	BP
1 (‘Dub_All’)	GO:0009889	regulation of biosynthetic process	204	225.033	5	0.9525	1	BP
1 (‘Dub_All’)	GO:0009890	negative regulation of biosynthetic process	2	6.44999	6	0.980008	1	BP
1 (‘Dub_All’)	GO:0009891	positive regulation of biosynthetic process	4	6.44999	6	0.830431	1	BP
1 (‘Dub_All’)	GO:0009892	negative regulation of metabolic process	2	6.44999	5	0.980008	1	BP
1 (‘Dub_All’)	GO:0009893	positive regulation of metabolic process	6	8.59999	5	0.812934	1	BP
1 (‘Dub_All’)	GO:0009972	cytidine deamination	1	1.075	12	0.293179	1	BP
1 (‘Dub_All’)	GO:0009987	cellular process	2786	2768.12	2	0.00497391	1	BP
1 (‘Dub_All’)	GO:0009991	response to extracellular stimulus	22	18.6333	4	0.131998	1	BP
1 (‘Dub_All’)	GO:0010035	response to inorganic substance	5	5.37499	4	0.462895	1	BP
1 (‘Dub_All’)	GO:0010124	phenylacetate catabolic process	5	2.50833	6	0.0102648	1	BP
1 (‘Dub_All’)	GO:0010133	proline catabolic process to glutamate	27	12.1833	11	3.48348e-08	4.90126e-05	BP
1 (‘Dub_All’)	GO:0010467	gene expression	633	637.116	5	0.476015	1	BP
1 (‘Dub_All’)	GO:0010468	regulation of gene expression	204	232.558	6	0.988285	1	BP
1 (‘Dub_All’)	GO:0010556	regulation of macromolecule biosynthetic process	204	223.958	6	0.94329	1	BP
1 (‘Dub_All’)	GO:0010557	positive regulation of macromolecule biosynthetic process	4	6.44999	7	0.830431	1	BP
1 (‘Dub_All’)	GO:0010558	negative regulation of macromolecule biosynthetic process	2	6.44999	7	0.980008	1	BP
1 (‘Dub_All’)	GO:0010604	positive regulation of macromolecule metabolic process	4	7.52499	6	0.91983	1	BP
1 (‘Dub_All’)	GO:0010605	negative regulation of macromolecule metabolic process	2	6.44999	6	0.980008	1	BP
1 (‘Dub_All’)	GO:0010608	posttranscriptional regulation of gene expression	24	15.4083	7	0.0023479	1	BP
1 (‘Dub_All’)	GO:0010628	positive regulation of gene expression	4	6.44999	7	0.830431	1	BP
1 (‘Dub_All’)	GO:0010629	negative regulation of gene expression	2	6.44999	7	0.980008	1	BP
1 (‘Dub_All’)	GO:0010876	lipid localization	3	2.50833	4	0.213785	1	BP
1 (‘Dub_All’)	GO:0015031	protein transport	99	81.6999	5	0.00727592	1	BP
1 (‘Dub_All’)	GO:0015074	DNA integration	3	4.65833	7	0.742378	1	BP
1 (‘Dub_All’)	GO:0015672	monovalent inorganic cation transport	50	62.7083	8	0.973923	1	BP
1 (‘Dub_All’)	GO:0015684	ferrous iron transport	1	1.43333	11	0.451779	1	BP
1 (‘Dub_All’)	GO:0015693	magnesium ion transport	11	6.44999	10	0.00764461	1	BP
1 (‘Dub_All’)	GO:0015695	organic cation transport	2	2.15	8	0.369788	1	BP
1 (‘Dub_All’)	GO:0015696	ammonium transport	2	2.50833	9	0.486785	1	BP
1 (‘Dub_All’)	GO:0015698	inorganic anion transport	29	19.7083	8	0.00348336	1	BP
1 (‘Dub_All’)	GO:0015711	organic anion transport	81	78.4749	8	0.329194	1	BP
1 (‘Dub_All’)	GO:0015718	monocarboxylic acid transport	10	6.80832	10	0.0411771	1	BP
1 (‘Dub_All’)	GO:0015727	lactate transport	1	1.43333	11	0.451779	1	BP
1 (‘Dub_All’)	GO:0015740	C4-dicarboxylate transport	4	3.225	11	0.18606	1	BP
1 (‘Dub_All’)	GO:0015748	organophosphate ester transport	12	5.37499	6	7.50783e-05	0.105635	BP
1 (‘Dub_All’)	GO:0015749	monosaccharide transport	13	10.75	7	0.147612	1	BP
1 (‘Dub_All’)	GO:0015757	galactose transport	3	1.43333	9	0.0164853	1	BP
1 (‘Dub_All’)	GO:0015762	rhamnose transport	2	1.43333	9	0.134574	1	BP
1 (‘Dub_All’)	GO:0015766	disaccharide transport	15	10.75	8	0.0374042	1	BP
1 (‘Dub_All’)	GO:0015768	maltose transport	9	6.09166	9	0.0449594	1	BP
1 (‘Dub_All’)	GO:0015771	trehalose transport	6	4.65833	9	0.143761	1	BP
1 (‘Dub_All’)	GO:0015772	oligosaccharide transport	15	10.75	7	0.0374042	1	BP
1 (‘Dub_All’)	GO:0015774	polysaccharide transport	9	7.16666	7	0.138746	1	BP
1 (‘Dub_All’)	GO:0015791	polyol transport	6	2.50833	7	0.00075831	1	BP
1 (‘Dub_All’)	GO:0015794	glycerol-3-phosphate transport	12	5.37499	9	7.50783e-05	0.105635	BP
1 (‘Dub_All’)	GO:0015797	mannitol transport	6	2.50833	7	0.00075831	1	BP
1 (‘Dub_All’)	GO:0015800	acidic amino acid transport	2	2.50833	11	0.486785	1	BP
1 (‘Dub_All’)	GO:0015802	basic amino acid transport	1	1.075	11	0.293179	1	BP
1 (‘Dub_All’)	GO:0015803	branched-chain amino acid transport	4	2.86666	11	0.115961	1	BP
1 (‘Dub_All’)	GO:0015804	neutral amino acid transport	8	5.73333	11	0.0769744	1	BP
1 (‘Dub_All’)	GO:0015807	L-amino acid transport	3	3.225	11	0.412031	1	BP
1 (‘Dub_All’)	GO:0015809	arginine transport	1	1.075	8	0.293179	1	BP
1 (‘Dub_All’)	GO:0015812	gamma-aminobutyric acid transport	2	1.79167	11	0.248234	1	BP
1 (‘Dub_All’)	GO:0015813	L-glutamate transport	2	2.50833	11	0.486785	1	BP
1 (‘Dub_All’)	GO:0015821	methionine transport	1	2.86666	12	0.842854	1	BP
1 (‘Dub_All’)	GO:0015824	proline transport	1	0.716666	8	0.128399	1	BP
1 (‘Dub_All’)	GO:0015833	peptide transport	26	17.9167	7	0.00650898	1	BP
1 (‘Dub_All’)	GO:0015846	polyamine transport	4	3.225	6	0.18606	1	BP
1 (‘Dub_All’)	GO:0015847	putrescine transport	2	2.15	9	0.369788	1	BP
1 (‘Dub_All’)	GO:0015849	organic acid transport	67	70.2332	6	0.652686	1	BP
1 (‘Dub_All’)	GO:0015850	organic hydroxy compound transport	7	5.01666	6	0.0854658	1	BP
1 (‘Dub_All’)	GO:0015858	nucleoside transport	4	3.94166	7	0.353616	1	BP
1 (‘Dub_All’)	GO:0015860	purine nucleoside transmembrane transport	1	1.79167	6	0.587472	1	BP
1 (‘Dub_All’)	GO:0015888	thiamine transport	1	1.43333	7	0.451779	1	BP
1 (‘Dub_All’)	GO:0015889	cobalamin transport	7	3.225	7	0.00166642	1	BP
1 (‘Dub_All’)	GO:0015893	drug transport	24	14.6916	6	0.000909193	1	BP
1 (‘Dub_All’)	GO:0015931	nucleobase-containing compound transport	4	3.94166	6	0.353616	1	BP
1 (‘Dub_All’)	GO:0015942	formate metabolic process	1	5.73333	8	0.991791	1	BP
1 (‘Dub_All’)	GO:0015944	formate oxidation	1	1.075	9	0.293179	1	BP
1 (‘Dub_All’)	GO:0015949	nucleobase-containing small molecule interconversion	1	0.358333	7	1e-42	1e-39	BP
1 (‘Dub_All’)	GO:0015980	energy derivation by oxidation of organic compounds	78	61.2749	5	0.00329991	1	BP
1 (‘Dub_All’)	GO:0015992	proton transport	11	11.825	7	0.539782	1	BP
1 (‘Dub_All’)	GO:0016024	CDP-diacylglycerol biosynthetic process	2	1.79167	9	0.248234	1	BP
1 (‘Dub_All’)	GO:0016036	cellular response to phosphate starvation	1	1.075	8	0.293179	1	BP
1 (‘Dub_All’)	GO:0016042	lipid catabolic process	16	36.9083	5	0.999996	1	BP
1 (‘Dub_All’)	GO:0016043	cellular component organization	84	122.908	3	0.999995	1	BP
1 (‘Dub_All’)	GO:0016051	carbohydrate biosynthetic process	86	107.5	5	0.994614	1	BP
1 (‘Dub_All’)	GO:0016052	carbohydrate catabolic process	40	54.8249	5	0.993017	1	BP
1 (‘Dub_All’)	GO:0016053	organic acid biosynthetic process	239	241.875	5	0.55235	1	BP
1 (‘Dub_All’)	GO:0016054	organic acid catabolic process	125	114.308	5	0.0930254	1	BP
1 (‘Dub_All’)	GO:0016070	RNA metabolic process	561	581.933	6	0.803591	1	BP
1 (‘Dub_All’)	GO:0016071	mRNA metabolic process	15	10.75	7	0.0374042	1	BP
1 (‘Dub_All’)	GO:0016072	rRNA metabolic process	13	18.275	8	0.920721	1	BP
1 (‘Dub_All’)	GO:0016114	terpenoid biosynthetic process	3	2.86666	8	0.311603	1	BP
1 (‘Dub_All’)	GO:0016226	iron-sulfur cluster assembly	4	4.3	4	0.440929	1	BP
1 (‘Dub_All’)	GO:0016259	selenocysteine metabolic process	5	2.15	5	0.00211643	1	BP
1 (‘Dub_All’)	GO:0016260	selenocysteine biosynthetic process	5	2.15	11	0.00211643	1	BP
1 (‘Dub_All’)	GO:0016310	phosphorylation	255	228.975	6	0.0128871	1	BP
1 (‘Dub_All’)	GO:0016311	dephosphorylation	25	25.0833	6	0.453299	1	BP
1 (‘Dub_All’)	GO:0016485	protein processing	17	8.24166	7	4.03548e-05	0.0567792	BP
1 (‘Dub_All’)	GO:0017004	cytochrome complex assembly	11	7.88332	8	0.0563147	1	BP
1 (‘Dub_All’)	GO:0017013	protein flavinylation	2	1.43333	8	0.134574	1	BP
1 (‘Dub_All’)	GO:0018106	peptidyl-histidine phosphorylation	36	27.5916	9	0.018304	1	BP
1 (‘Dub_All’)	GO:0018130	heterocycle biosynthetic process	582	637.116	5	0.993635	1	BP
1 (‘Dub_All’)	GO:0018193	peptidyl-amino acid modification	37	29.3833	8	0.0321079	1	BP
1 (‘Dub_All’)	GO:0018197	peptidyl-aspartic acid modification	1	0.358333	9	1e-42	1e-39	BP
1 (‘Dub_All’)	GO:0018198	peptidyl-cysteine modification	1	0.716666	9	0.128399	1	BP
1 (‘Dub_All’)	GO:0018202	peptidyl-histidine modification	36	27.5916	9	0.018304	1	BP
1 (‘Dub_All’)	GO:0018298	protein-chromophore linkage	7	3.58333	8	0.00569377	1	BP
1 (‘Dub_All’)	GO:0018339	peptidyl-L-beta-methylthioaspartic acid biosynthetic process from peptidyl-aspartic acid	1	0.358333	10	1e-42	1e-39	BP
1 (‘Dub_All’)	GO:0019184	nonribosomal peptide biosynthetic process	7	4.65833	8	0.0529187	1	BP
1 (‘Dub_All’)	GO:0019219	regulation of nucleobase-containing compound metabolic process	180	208.908	6	0.992563	1	BP
1 (‘Dub_All’)	GO:0019222	regulation of metabolic process	207	240.441	4	0.995693	1	BP
1 (‘Dub_All’)	GO:0019251	anaerobic cobalamin biosynthetic process	1	1.43333	9	0.451779	1	BP
1 (‘Dub_All’)	GO:0019288	isopentenyl diphosphate biosynthetic process, methylerythritol 4-phosphate pathway	1	2.15	9	0.696309	1	BP
1 (‘Dub_All’)	GO:0019290	siderophore biosynthetic process	5	3.225	6	0.0598788	1	BP
1 (‘Dub_All’)	GO:0019299	rhamnose metabolic process	5	9.67499	7	0.957787	1	BP
1 (‘Dub_All’)	GO:0019301	rhamnose catabolic process	2	3.58333	8	0.756	1	BP
1 (‘Dub_All’)	GO:0019318	hexose metabolic process	34	49.0916	6	0.99607	1	BP
1 (‘Dub_All’)	GO:0019319	hexose biosynthetic process	15	16.125	7	0.570901	1	BP
1 (‘Dub_All’)	GO:0019320	hexose catabolic process	2	10.75	7	0.999746	1	BP
1 (‘Dub_All’)	GO:0019321	pentose metabolic process	4	12.9	6	0.999167	1	BP
1 (‘Dub_All’)	GO:0019323	pentose catabolic process	4	8.95832	7	0.97349	1	BP
1 (‘Dub_All’)	GO:0019344	cysteine biosynthetic process	8	11.1083	10	0.835392	1	BP
1 (‘Dub_All’)	GO:0019359	nicotinamide nucleotide biosynthetic process	15	9.67499	8	0.0110366	1	BP
1 (‘Dub_All’)	GO:0019362	pyridine nucleotide metabolic process	54	39.7749	7	0.00206477	1	BP
1 (‘Dub_All’)	GO:0019363	pyridine nucleotide biosynthetic process	29	19.35	7	0.00239839	1	BP
1 (‘Dub_All’)	GO:0019395	fatty acid oxidation	2	5.01666	9	0.925365	1	BP
1 (‘Dub_All’)	GO:0019400	alditol metabolic process	9	12.9	7	0.882893	1	BP
1 (‘Dub_All’)	GO:0019402	galactitol metabolic process	1	1.43333	9	0.451779	1	BP
1 (‘Dub_All’)	GO:0019405	alditol catabolic process	4	2.86666	8	0.115961	1	BP
1 (‘Dub_All’)	GO:0019427	acetyl-CoA biosynthetic process from acetate	3	1.79167	9	0.0587979	1	BP
1 (‘Dub_All’)	GO:0019430	removal of superoxide radicals	5	3.58333	6	0.105089	1	BP
1 (‘Dub_All’)	GO:0019438	aromatic compound biosynthetic process	553	612.391	5	0.997279	1	BP
1 (‘Dub_All’)	GO:0019439	aromatic compound catabolic process	52	53.3916	5	0.555119	1	BP
1 (‘Dub_All’)	GO:0019474	L-lysine catabolic process to acetyl-CoA	5	2.50833	8	0.0102648	1	BP
1 (‘Dub_All’)	GO:0019477	L-lysine catabolic process	5	2.50833	12	0.0102648	1	BP
1 (‘Dub_All’)	GO:0019509	L-methionine biosynthetic process from methylthioadenosine	2	0.716666	11	1e-42	1e-39	BP
1 (‘Dub_All’)	GO:0019538	protein metabolic process	377	324.291	5	8.94714e-05	0.125886	BP
1 (‘Dub_All’)	GO:0019541	propionate metabolic process	13	26.5166	10	0.999537	1	BP
1 (‘Dub_All’)	GO:0019543	propionate catabolic process	12	25.4416	11	0.999626	1	BP
1 (‘Dub_All’)	GO:0019544	arginine catabolic process to glutamate	10	3.94166	12	1.24954e-05	0.017581	BP
1 (‘Dub_All’)	GO:0019545	arginine catabolic process to succinate	36	14.6916	9	5.81587e-13	8.18292e-10	BP
1 (‘Dub_All’)	GO:0019547	arginine catabolic process to ornithine	2	0.716666	12	1e-42	1e-39	BP
1 (‘Dub_All’)	GO:0019563	glycerol catabolic process	4	2.86666	9	0.115961	1	BP
1 (‘Dub_All’)	GO:0019566	arabinose metabolic process	4	7.88332	7	0.938574	1	BP
1 (‘Dub_All’)	GO:0019568	arabinose catabolic process	4	7.88332	8	0.938574	1	BP
1 (‘Dub_All’)	GO:0019569	L-arabinose catabolic process to xylulose 5-phosphate	2	3.225	10	0.681812	1	BP
1 (‘Dub_All’)	GO:0019572	L-arabinose catabolic process	2	4.65833	9	0.898113	1	BP
1 (‘Dub_All’)	GO:0019585	glucuronate metabolic process	1	1.075	7	0.293179	1	BP
1 (‘Dub_All’)	GO:0019594	mannitol metabolic process	3	5.37499	9	0.843748	1	BP
1 (‘Dub_All’)	GO:0019626	short-chain fatty acid catabolic process	12	25.4416	10	0.999626	1	BP
1 (‘Dub_All’)	GO:0019629	propionate catabolic process, 2-methylcitrate cycle	12	25.4416	12	0.999626	1	BP
1 (‘Dub_All’)	GO:0019634	organic phosphonate metabolic process	1	1.79167	6	0.587472	1	BP
1 (‘Dub_All’)	GO:0019637	organophosphate metabolic process	209	223.958	5	0.877024	1	BP
1 (‘Dub_All’)	GO:0019645	anaerobic electron transport chain	8	5.01666	7	0.0285061	1	BP
1 (‘Dub_All’)	GO:0019673	GDP-mannose metabolic process	1	1.075	9	0.293179	1	BP
1 (‘Dub_All’)	GO:0019674	NAD metabolic process	15	9.67499	9	0.0110366	1	BP
1 (‘Dub_All’)	GO:0019682	glyceraldehyde-3-phosphate metabolic process	2	6.80832	5	0.985824	1	BP
1 (‘Dub_All’)	GO:0019692	deoxyribose phosphate metabolic process	5	9.67499	6	0.957787	1	BP
1 (‘Dub_All’)	GO:0019693	ribose phosphate metabolic process	60	58.7666	6	0.383608	1	BP
1 (‘Dub_All’)	GO:0019700	organic phosphonate catabolic process	1	1.79167	7	0.587472	1	BP
1 (‘Dub_All’)	GO:0019720	Mo-molybdopterin cofactor metabolic process	2	5.01666	7	0.925365	1	BP
1 (‘Dub_All’)	GO:0019725	cellular homeostasis	9	9.67499	5	0.520073	1	BP
1 (‘Dub_All’)	GO:0019748	secondary metabolic process	5	3.225	4	0.0598788	1	BP
1 (‘Dub_All’)	GO:0019751	polyol metabolic process	10	17.2	6	0.981112	1	BP
1 (‘Dub_All’)	GO:0019752	carboxylic acid metabolic process	665	608.091	6	0.000894095	1	BP
1 (‘Dub_All’)	GO:0019805	quinolinate biosynthetic process	2	2.15	9	0.369788	1	BP
1 (‘Dub_All’)	GO:0019856	pyrimidine nucleobase biosynthetic process	3	3.58333	9	0.508695	1	BP
1 (‘Dub_All’)	GO:0019877	diaminopimelate biosynthetic process	8	4.3	9	0.00670696	1	BP
1 (‘Dub_All’)	GO:0019954	asexual reproduction	2	2.86666	3	0.591889	1	BP
1 (‘Dub_All’)	GO:0022402	cell cycle process	2	2.86666	4	0.591889	1	BP
1 (‘Dub_All’)	GO:0022603	regulation of anatomical structure morphogenesis	7	22.575	5	0.999991	1	BP
1 (‘Dub_All’)	GO:0022604	regulation of cell morphogenesis	7	22.575	6	0.999991	1	BP
1 (‘Dub_All’)	GO:0022607	cellular component assembly	36	27.95	4	0.0230123	1	BP
1 (‘Dub_All’)	GO:0022610	biological adhesion	6	40.4916	2	1	1	BP
1 (‘Dub_All’)	GO:0022613	ribonucleoprotein complex biogenesis	39	34.0416	4	0.121393	1	BP
1 (‘Dub_All’)	GO:0022618	ribonucleoprotein complex assembly	17	8.24166	7	4.03548e-05	0.0567792	BP
1 (‘Dub_All’)	GO:0022900	electron transport chain	44	26.5166	5	1.06367e-05	0.0149658	BP
1 (‘Dub_All’)	GO:0022904	respiratory electron transport chain	19	12.5417	6	0.00813874	1	BP
1 (‘Dub_All’)	GO:0023052	signaling	162	146.558	2	0.0480287	1	BP
1 (‘Dub_All’)	GO:0030001	metal ion transport	61	70.9499	8	0.919241	1	BP
1 (‘Dub_All’)	GO:0030003	cellular cation homeostasis	2	0.716666	8	1e-42	1e-39	BP
1 (‘Dub_All’)	GO:0030030	cell projection organization	2	12.1833	4	0.999945	1	BP
1 (‘Dub_All’)	GO:0030031	cell projection assembly	1	1.43333	5	0.451779	1	BP
1 (‘Dub_All’)	GO:0030163	protein catabolic process	5	8.59999	6	0.909873	1	BP
1 (‘Dub_All’)	GO:0030203	glycosaminoglycan metabolic process	26	37.625	6	0.989623	1	BP
1 (‘Dub_All’)	GO:0030243	cellulose metabolic process	2	8.24166	9	0.996567	1	BP
1 (‘Dub_All’)	GO:0030244	cellulose biosynthetic process	2	8.24166	10	0.996567	1	BP
1 (‘Dub_All’)	GO:0030254	protein secretion by the type III secretion system	18	11.1083	7	0.00341574	1	BP
1 (‘Dub_All’)	GO:0030258	lipid modification	2	6.44999	6	0.980008	1	BP
1 (‘Dub_All’)	GO:0030420	establishment of competence for transformation	5	3.94166	6	0.16311	1	BP
1 (‘Dub_All’)	GO:0030488	tRNA methylation	7	5.37499	9	0.127236	1	BP
1 (‘Dub_All’)	GO:0030632	D-alanine biosynthetic process	1	1.79167	13	0.587472	1	BP
1 (‘Dub_All’)	GO:0031123	RNA 3'-end processing	5	4.65833	8	0.306451	1	BP
1 (‘Dub_All’)	GO:0031124	mRNA 3'-end processing	1	1.075	9	0.293179	1	BP
1 (‘Dub_All’)	GO:0031163	metallo-sulfur cluster assembly	4	4.3	5	0.440929	1	BP
1 (‘Dub_All’)	GO:0031323	regulation of cellular metabolic process	204	225.75	5	0.957927	1	BP
1 (‘Dub_All’)	GO:0031324	negative regulation of cellular metabolic process	2	6.44999	6	0.980008	1	BP
1 (‘Dub_All’)	GO:0031325	positive regulation of cellular metabolic process	4	7.52499	6	0.91983	1	BP
1 (‘Dub_All’)	GO:0031326	regulation of cellular biosynthetic process	204	223.958	6	0.94329	1	BP
1 (‘Dub_All’)	GO:0031327	negative regulation of cellular biosynthetic process	2	6.44999	7	0.980008	1	BP
1 (‘Dub_All’)	GO:0031328	positive regulation of cellular biosynthetic process	4	6.44999	7	0.830431	1	BP
1 (‘Dub_All’)	GO:0031667	response to nutrient levels	1	3.225	5	0.888863	1	BP
1 (‘Dub_All’)	GO:0031668	cellular response to extracellular stimulus	22	18.275	5	0.109448	1	BP
1 (‘Dub_All’)	GO:0031669	cellular response to nutrient levels	1	2.86666	6	0.842854	1	BP
1 (‘Dub_All’)	GO:0032196	transposition	1	2.15	4	0.696309	1	BP
1 (‘Dub_All’)	GO:0032259	methylation	12	18.9916	3	0.97151	1	BP
1 (‘Dub_All’)	GO:0032268	regulation of cellular protein metabolic process	24	16.4833	6	0.00780168	1	BP
1 (‘Dub_All’)	GO:0032324	molybdopterin cofactor biosynthetic process	2	3.94166	6	0.815507	1	BP
1 (‘Dub_All’)	GO:0032502	developmental process	9	26.1583	2	0.999994	1	BP
1 (‘Dub_All’)	GO:0032505	reproduction of a single-celled organism	2	2.86666	3	0.591889	1	BP
1 (‘Dub_All’)	GO:0032774	RNA biosynthetic process	353	395.958	6	0.994975	1	BP
1 (‘Dub_All’)	GO:0032787	monocarboxylic acid metabolic process	85	120.4	7	0.999975	1	BP
1 (‘Dub_All’)	GO:0032940	secretion by cell	42	31.8916	4	0.0103639	1	BP
1 (‘Dub_All’)	GO:0032989	cellular component morphogenesis	9	25.0833	4	0.999985	1	BP
1 (‘Dub_All’)	GO:0033013	tetrapyrrole metabolic process	16	39.4166	5	0.999999	1	BP
1 (‘Dub_All’)	GO:0033014	tetrapyrrole biosynthetic process	16	38.7	6	0.999999	1	BP
1 (‘Dub_All’)	GO:0033036	macromolecule localization	116	94.2416	3	0.00224254	1	BP
1 (‘Dub_All’)	GO:0033037	polysaccharide localization	9	7.16666	4	0.138746	1	BP
1 (‘Dub_All’)	GO:0033467	CMP-keto-3-deoxy-D-manno-octulosonic acid metabolic process	2	1.43333	9	0.134574	1	BP
1 (‘Dub_All’)	GO:0033468	CMP-keto-3-deoxy-D-manno-octulosonic acid biosynthetic process	2	1.43333	10	0.134574	1	BP
1 (‘Dub_All’)	GO:0033512	L-lysine catabolic process to acetyl-CoA via saccharopine	5	2.50833	9	0.0102648	1	BP
1 (‘Dub_All’)	GO:0033554	cellular response to stress	177	139.75	4	3.82025e-05	0.0537509	BP
1 (‘Dub_All’)	GO:0033692	cellular polysaccharide biosynthetic process	35	60.5583	7	0.999985	1	BP
1 (‘Dub_All’)	GO:0034248	regulation of cellular amide metabolic process	24	15.4083	6	0.0023479	1	BP
1 (‘Dub_All’)	GO:0034308	primary alcohol metabolic process	31	17.9167	6	4.72108e-05	0.0664256	BP
1 (‘Dub_All’)	GO:0034310	primary alcohol catabolic process	31	15.4083	7	2.89212e-07	0.000406922	BP
1 (‘Dub_All’)	GO:0034311	diol metabolic process	1	4.3	7	0.962472	1	BP
1 (‘Dub_All’)	GO:0034313	diol catabolic process	1	4.3	8	0.962472	1	BP
1 (‘Dub_All’)	GO:0034440	lipid oxidation	2	5.01666	7	0.925365	1	BP
1 (‘Dub_All’)	GO:0034470	ncRNA processing	71	71.3083	8	0.48235	1	BP
1 (‘Dub_All’)	GO:0034599	cellular response to oxidative stress	5	3.58333	5	0.105089	1	BP
1 (‘Dub_All’)	GO:0034613	cellular protein localization	14	10.3917	5	0.0579732	1	BP
1 (‘Dub_All’)	GO:0034614	cellular response to reactive oxygen species	5	3.58333	6	0.105089	1	BP
1 (‘Dub_All’)	GO:0034622	cellular macromolecular complex assembly	28	16.4833	6	0.000157463	0.22155	BP
1 (‘Dub_All’)	GO:0034637	cellular carbohydrate biosynthetic process	40	63.0666	6	0.999873	1	BP
1 (‘Dub_All’)	GO:0034641	cellular nitrogen compound metabolic process	1217	1252.73	4	0.726096	1	BP
1 (‘Dub_All’)	GO:0034645	cellular macromolecule biosynthetic process	605	669.008	6	0.997775	1	BP
1 (‘Dub_All’)	GO:0034654	nucleobase-containing compound biosynthetic process	462	500.233	6	0.974862	1	BP
1 (‘Dub_All’)	GO:0034655	nucleobase-containing compound catabolic process	33	30.8166	6	0.270095	1	BP
1 (‘Dub_All’)	GO:0034660	ncRNA metabolic process	137	128.283	7	0.149599	1	BP
1 (‘Dub_All’)	GO:0035383	thioester metabolic process	23	12.1833	5	3.95732e-05	0.0556795	BP
1 (‘Dub_All’)	GO:0035384	thioester biosynthetic process	11	6.09166	6	0.00377672	1	BP
1 (‘Dub_All’)	GO:0035510	DNA dealkylation	4	1.43333	8	1e-42	1e-39	BP
1 (‘Dub_All’)	GO:0035556	intracellular signal transduction	75	76.6832	6	0.560485	1	BP
1 (‘Dub_All’)	GO:0036211	protein modification process	110	75.6082	6	4.51584e-07	0.000635379	BP
1 (‘Dub_All’)	GO:0040007	growth	7	4.3	2	0.0295088	1	BP
1 (‘Dub_All’)	GO:0040008	regulation of growth	7	4.3	4	0.0295088	1	BP
1 (‘Dub_All’)	GO:0040011	locomotion	105	72.0249	2	6.92649e-07	0.000974557	BP
1 (‘Dub_All’)	GO:0040029	regulation of gene expression, epigenetic	1	6.80832	7	0.997465	1	BP
1 (‘Dub_All’)	GO:0042126	nitrate metabolic process	9	8.95832	6	0.403395	1	BP
1 (‘Dub_All’)	GO:0042128	nitrate assimilation	8	6.80832	7	0.207056	1	BP
1 (‘Dub_All’)	GO:0042157	lipoprotein metabolic process	5	2.15	6	0.00211643	1	BP
1 (‘Dub_All’)	GO:0042158	lipoprotein biosynthetic process	5	2.15	7	0.00211643	1	BP
1 (‘Dub_All’)	GO:0042168	heme metabolic process	2	7.52499	7	0.992969	1	BP
1 (‘Dub_All’)	GO:0042178	xenobiotic catabolic process	5	2.50833	5	0.0102648	1	BP
1 (‘Dub_All’)	GO:0042180	cellular ketone metabolic process	35	20.425	4	2.46934e-05	0.0347436	BP
1 (‘Dub_All’)	GO:0042181	ketone biosynthetic process	35	20.0666	5	1.3889e-05	0.0195418	BP
1 (‘Dub_All’)	GO:0042219	cellular modified amino acid catabolic process	9	4.65833	5	0.00307578	1	BP
1 (‘Dub_All’)	GO:0042221	response to chemical	120	85.9999	3	2.48919e-06	0.00350229	BP
1 (‘Dub_All’)	GO:0042254	ribosome biogenesis	39	34.0416	5	0.121393	1	BP
1 (‘Dub_All’)	GO:0042255	ribosome assembly	17	8.24166	8	4.03548e-05	0.0567792	BP
1 (‘Dub_All’)	GO:0042273	ribosomal large subunit biogenesis	17	7.52499	5	3.63578e-06	0.00511554	BP
1 (‘Dub_All’)	GO:0042278	purine nucleoside metabolic process	41	38.3416	8	0.25919	1	BP
1 (‘Dub_All’)	GO:0042330	taxis	63	44.075	3	0.000169862	0.238996	BP
1 (‘Dub_All’)	GO:0042357	thiamine diphosphate metabolic process	5	6.44999	5	0.672153	1	BP
1 (‘Dub_All’)	GO:0042364	water-soluble vitamin biosynthetic process	30	48.0166	7	0.999435	1	BP
1 (‘Dub_All’)	GO:0042398	cellular modified amino acid biosynthetic process	19	16.125	5	0.147	1	BP
1 (‘Dub_All’)	GO:0042402	cellular biogenic amine catabolic process	31	17.9167	8	4.72108e-05	0.0664256	BP
1 (‘Dub_All’)	GO:0042439	ethanolamine-containing compound metabolic process	31	17.5583	6	2.58961e-05	0.0364358	BP
1 (‘Dub_All’)	GO:0042440	pigment metabolic process	7	11.4666	4	0.931744	1	BP
1 (‘Dub_All’)	GO:0042451	purine nucleoside biosynthetic process	14	17.5583	9	0.81794	1	BP
1 (‘Dub_All’)	GO:0042454	ribonucleoside catabolic process	1	1.79167	9	0.587472	1	BP
1 (‘Dub_All’)	GO:0042455	ribonucleoside biosynthetic process	15	22.575	9	0.971129	1	BP
1 (‘Dub_All’)	GO:0042493	response to drug	24	14.6916	4	0.000909193	1	BP
1 (‘Dub_All’)	GO:0042537	benzene-containing compound metabolic process	6	2.86666	5	0.00416443	1	BP
1 (‘Dub_All’)	GO:0042546	cell wall biogenesis	8	21.5	4	0.99991	1	BP
1 (‘Dub_All’)	GO:0042558	pteridine-containing compound metabolic process	11	11.1083	5	0.434709	1	BP
1 (‘Dub_All’)	GO:0042559	pteridine-containing compound biosynthetic process	10	9.67499	6	0.364016	1	BP
1 (‘Dub_All’)	GO:0042592	homeostatic process	14	13.975	4	0.424193	1	BP
1 (‘Dub_All’)	GO:0042594	response to starvation	1	3.225	4	0.888863	1	BP
1 (‘Dub_All’)	GO:0042723	thiamine-containing compound metabolic process	10	11.825	5	0.679366	1	BP
1 (‘Dub_All’)	GO:0042724	thiamine-containing compound biosynthetic process	10	10.3917	6	0.47573	1	BP
1 (‘Dub_All’)	GO:0042743	hydrogen peroxide metabolic process	7	4.3	5	0.0295088	1	BP
1 (‘Dub_All’)	GO:0042744	hydrogen peroxide catabolic process	7	4.3	6	0.0295088	1	BP
1 (‘Dub_All’)	GO:0042773	ATP synthesis coupled electron transport	11	5.73333	7	0.00164931	1	BP
1 (‘Dub_All’)	GO:0042779	tRNA 3'-trailer cleavage	4	2.15	11	0.0248581	1	BP
1 (‘Dub_All’)	GO:0042780	tRNA 3'-end processing	4	3.58333	10	0.267026	1	BP
1 (‘Dub_All’)	GO:0042816	vitamin B6 metabolic process	5	5.01666	7	0.384745	1	BP
1 (‘Dub_All’)	GO:0042819	vitamin B6 biosynthetic process	5	5.01666	8	0.384745	1	BP
1 (‘Dub_All’)	GO:0042822	pyridoxal phosphate metabolic process	13	8.95832	5	0.0312772	1	BP
1 (‘Dub_All’)	GO:0042823	pyridoxal phosphate biosynthetic process	13	8.95832	7	0.0312772	1	BP
1 (‘Dub_All’)	GO:0042844	glycol metabolic process	1	4.3	8	0.962472	1	BP
1 (‘Dub_All’)	GO:0042846	glycol catabolic process	1	4.3	9	0.962472	1	BP
1 (‘Dub_All’)	GO:0042873	aldonate transport	2	1.075	7	0.046008	1	BP
1 (‘Dub_All’)	GO:0042886	amide transport	26	17.9167	6	0.00650898	1	BP
1 (‘Dub_All’)	GO:0042891	antibiotic transport	7	4.3	7	0.0295088	1	BP
1 (‘Dub_All’)	GO:0042908	xenobiotic transport	5	2.50833	6	0.0102648	1	BP
1 (‘Dub_All’)	GO:0042919	benzoate transport	5	2.50833	11	0.0102648	1	BP
1 (‘Dub_All’)	GO:0042953	lipoprotein transport	6	3.94166	6	0.0567347	1	BP
1 (‘Dub_All’)	GO:0042956	maltodextrin transport	7	4.65833	8	0.0529187	1	BP
1 (‘Dub_All’)	GO:0042968	homoserine transport	7	3.225	12	0.00166642	1	BP
1 (‘Dub_All’)	GO:0043038	amino acid activation	66	56.9749	8	0.0579354	1	BP
1 (‘Dub_All’)	GO:0043039	tRNA aminoacylation	66	56.9749	9	0.0579354	1	BP
1 (‘Dub_All’)	GO:0043043	peptide biosynthetic process	173	139.033	7	0.000143517	0.201929	BP
1 (‘Dub_All’)	GO:0043085	positive regulation of catalytic activity	2	1.075	6	0.046008	1	BP
1 (‘Dub_All’)	GO:0043093	FtsZ-dependent cytokinesis	2	2.86666	6	0.591889	1	BP
1 (‘Dub_All’)	GO:0043094	cellular metabolic compound salvage	10	9.67499	5	0.364016	1	BP
1 (‘Dub_All’)	GO:0043102	amino acid salvage	2	0.716666	9	1e-42	1e-39	BP
1 (‘Dub_All’)	GO:0043163	cell envelope organization	3	4.3	5	0.675487	1	BP
1 (‘Dub_All’)	GO:0043165	Gram-negative-bacterium-type cell outer membrane assembly	3	4.3	6	0.675487	1	BP
1 (‘Dub_All’)	GO:0043170	macromolecule metabolic process	1174	1196.12	4	0.570005	1	BP
1 (‘Dub_All’)	GO:0043171	peptide catabolic process	9	3.94166	7	0.000258672	0.363952	BP
1 (‘Dub_All’)	GO:0043412	macromolecule modification	145	122.908	5	0.00552224	1	BP
1 (‘Dub_All’)	GO:0043414	macromolecule methylation	12	18.9916	4	0.97151	1	BP
1 (‘Dub_All’)	GO:0043436	oxoacid metabolic process	674	617.408	5	0.000997039	1	BP
1 (‘Dub_All’)	GO:0043545	molybdopterin cofactor metabolic process	2	5.01666	6	0.925365	1	BP
1 (‘Dub_All’)	GO:0043603	cellular amide metabolic process	214	182.75	5	0.00162249	1	BP
1 (‘Dub_All’)	GO:0043604	amide biosynthetic process	185	157.308	6	0.00247392	1	BP
1 (‘Dub_All’)	GO:0043623	cellular protein complex assembly	11	8.24166	7	0.0803025	1	BP
1 (‘Dub_All’)	GO:0043628	ncRNA 3'-end processing	4	3.58333	9	0.267026	1	BP
1 (‘Dub_All’)	GO:0043631	RNA polyadenylation	2	2.15	7	0.369788	1	BP
1 (‘Dub_All’)	GO:0043648	dicarboxylic acid metabolic process	105	75.2499	7	9.41053e-06	0.0132406	BP
1 (‘Dub_All’)	GO:0043650	dicarboxylic acid biosynthetic process	22	18.9916	8	0.157082	1	BP
1 (‘Dub_All’)	GO:0043711	pilus organization	2	12.1833	5	0.999945	1	BP
1 (‘Dub_All’)	GO:0043933	macromolecular complex subunit organization	28	22.575	4	0.0612151	1	BP
1 (‘Dub_All’)	GO:0043953	protein transport by the Tat complex	2	1.43333	7	0.134574	1	BP
1 (‘Dub_All’)	GO:0044036	cell wall macromolecule metabolic process	8	24.0083	6	0.99999	1	BP
1 (‘Dub_All’)	GO:0044038	cell wall macromolecule biosynthetic process	8	21.5	7	0.99991	1	BP
1 (‘Dub_All’)	GO:0044042	glucan metabolic process	24	30.4583	6	0.912453	1	BP
1 (‘Dub_All’)	GO:0044085	cellular component biogenesis	66	75.2499	3	0.895196	1	BP
1 (‘Dub_All’)	GO:0044091	membrane biogenesis	3	4.3	4	0.675487	1	BP
1 (‘Dub_All’)	GO:0044093	positive regulation of molecular function	2	1.075	4	0.046008	1	BP
1 (‘Dub_All’)	GO:0044106	cellular amine metabolic process	31	27.95	6	0.199394	1	BP
1 (‘Dub_All’)	GO:0044237	cellular metabolic process	2338	2310.53	3	0.00895392	1	BP
1 (‘Dub_All’)	GO:0044238	primary metabolic process	2139	2159.67	3	0.177717	1	BP
1 (‘Dub_All’)	GO:0044242	cellular lipid catabolic process	14	32.25	6	0.999983	1	BP
1 (‘Dub_All’)	GO:0044247	cellular polysaccharide catabolic process	2	3.94166	7	0.815507	1	BP
1 (‘Dub_All’)	GO:0044248	cellular catabolic process	203	187.05	4	0.0622308	1	BP
1 (‘Dub_All’)	GO:0044249	cellular biosynthetic process	1111	1178.91	4	0.970175	1	BP
1 (‘Dub_All’)	GO:0044255	cellular lipid metabolic process	113	155.158	5	0.999989	1	BP
1 (‘Dub_All’)	GO:0044260	cellular macromolecule metabolic process	1079	1087.18	5	0.406306	1	BP
1 (‘Dub_All’)	GO:0044262	cellular carbohydrate metabolic process	84	121.833	5	0.999992	1	BP
1 (‘Dub_All’)	GO:0044264	cellular polysaccharide metabolic process	52	77.7582	6	0.999879	1	BP
1 (‘Dub_All’)	GO:0044265	cellular macromolecule catabolic process	24	17.5583	6	0.0208381	1	BP
1 (‘Dub_All’)	GO:0044267	cellular protein metabolic process	302	243.308	6	1.09529e-06	0.00154107	BP
1 (‘Dub_All’)	GO:0044270	cellular nitrogen compound catabolic process	35	47.2999	5	0.985217	1	BP
1 (‘Dub_All’)	GO:0044271	cellular nitrogen compound biosynthetic process	706	743.541	5	0.920632	1	BP
1 (‘Dub_All’)	GO:0044272	sulfur compound biosynthetic process	58	53.0333	5	0.172536	1	BP
1 (‘Dub_All’)	GO:0044273	sulfur compound catabolic process	9	3.94166	5	0.000258672	0.363952	BP
1 (‘Dub_All’)	GO:0044275	cellular carbohydrate catabolic process	12	14.6916	6	0.759463	1	BP
1 (‘Dub_All’)	GO:0044281	small molecule metabolic process	991	966.782	4	0.0746078	1	BP
1 (‘Dub_All’)	GO:0044282	small molecule catabolic process	168	157.308	5	0.126452	1	BP
1 (‘Dub_All’)	GO:0044283	small molecule biosynthetic process	316	320.35	5	0.5719	1	BP
1 (‘Dub_All’)	GO:0044550	secondary metabolite biosynthetic process	5	3.225	5	0.0598788	1	BP
1 (‘Dub_All’)	GO:0044699	single-organism process	2473	2416.24	2	0.000644699	0.907091	BP
1 (‘Dub_All’)	GO:0044700	single organism signaling	162	146.558	3	0.0480287	1	BP
1 (‘Dub_All’)	GO:0044710	single-organism metabolic process	1705	1652.27	3	0.00416392	1	BP
1 (‘Dub_All’)	GO:0044711	single-organism biosynthetic process	553	587.308	4	0.938639	1	BP
1 (‘Dub_All’)	GO:0044712	single-organism catabolic process	212	206.041	4	0.271261	1	BP
1 (‘Dub_All’)	GO:0044723	single-organism carbohydrate metabolic process	164	222.525	5	1	1	BP
1 (‘Dub_All’)	GO:0044724	single-organism carbohydrate catabolic process	35	50.1666	6	0.995871	1	BP
1 (‘Dub_All’)	GO:0044728	DNA methylation or demethylation	1	6.80832	8	0.997465	1	BP
1 (‘Dub_All’)	GO:0044763	single-organism cellular process	1576	1554.09	3	0.0526912	1	BP
1 (‘Dub_All’)	GO:0044764	multi-organism cellular process	5	5.37499	3	0.462895	1	BP
1 (‘Dub_All’)	GO:0044765	single-organism transport	477	445.408	5	0.0208677	1	BP
1 (‘Dub_All’)	GO:0044767	single-organism developmental process	9	26.1583	3	0.999994	1	BP
1 (‘Dub_All’)	GO:0044802	single-organism membrane organization	8	7.16666	4	0.262938	1	BP
1 (‘Dub_All’)	GO:0044872	lipoprotein localization	6	3.94166	5	0.0567347	1	BP
1 (‘Dub_All’)	GO:0045017	glycerolipid biosynthetic process	2	5.01666	6	0.925365	1	BP
1 (‘Dub_All’)	GO:0045117	azole transport	1	1.43333	6	0.451779	1	BP
1 (‘Dub_All’)	GO:0045184	establishment of protein localization	104	84.5666	4	0.00361762	1	BP
1 (‘Dub_All’)	GO:0045229	external encapsulating structure organization	11	34.4	4	1	1	BP
1 (‘Dub_All’)	GO:0045333	cellular respiration	56	41.5666	6	0.00220848	1	BP
1 (‘Dub_All’)	GO:0045454	cell redox homeostasis	7	7.52499	6	0.495628	1	BP
1 (‘Dub_All’)	GO:0045892	negative regulation of transcription, DNA-templated	2	6.09166	8	0.971951	1	BP
1 (‘Dub_All’)	GO:0045893	positive regulation of transcription, DNA-templated	4	6.44999	8	0.830431	1	BP
1 (‘Dub_All’)	GO:0045934	negative regulation of nucleobase-containing compound metabolic process	2	6.09166	7	0.971951	1	BP
1 (‘Dub_All’)	GO:0045935	positive regulation of nucleobase-containing compound metabolic process	4	6.44999	7	0.830431	1	BP
1 (‘Dub_All’)	GO:0046031	ADP metabolic process	16	11.4666	10	0.033815	1	BP
1 (‘Dub_All’)	GO:0046034	ATP metabolic process	38	28.3083	10	0.00924645	1	BP
1 (‘Dub_All’)	GO:0046037	GMP metabolic process	2	1.43333	10	0.134574	1	BP
1 (‘Dub_All’)	GO:0046040	IMP metabolic process	14	11.4666	10	0.132237	1	BP
1 (‘Dub_All’)	GO:0046072	dTDP metabolic process	5	2.50833	10	0.0102648	1	BP
1 (‘Dub_All’)	GO:0046087	cytidine metabolic process	1	1.075	10	0.293179	1	BP
1 (‘Dub_All’)	GO:0046112	nucleobase biosynthetic process	8	7.52499	8	0.322704	1	BP
1 (‘Dub_All’)	GO:0046113	nucleobase catabolic process	2	1.79167	8	0.248234	1	BP
1 (‘Dub_All’)	GO:0046116	queuosine metabolic process	1	3.225	9	0.888863	1	BP
1 (‘Dub_All’)	GO:0046128	purine ribonucleoside metabolic process	41	38.3416	9	0.25919	1	BP
1 (‘Dub_All’)	GO:0046129	purine ribonucleoside biosynthetic process	14	17.5583	10	0.81794	1	BP
1 (‘Dub_All’)	GO:0046131	pyrimidine ribonucleoside metabolic process	1	2.86666	9	0.842854	1	BP
1 (‘Dub_All’)	GO:0046133	pyrimidine ribonucleoside catabolic process	1	1.075	10	0.293179	1	BP
1 (‘Dub_All’)	GO:0046135	pyrimidine nucleoside catabolic process	1	1.075	9	0.293179	1	BP
1 (‘Dub_All’)	GO:0046144	D-alanine family amino acid metabolic process	1	1.79167	11	0.587472	1	BP
1 (‘Dub_All’)	GO:0046145	D-alanine family amino acid biosynthetic process	1	1.79167	12	0.587472	1	BP
1 (‘Dub_All’)	GO:0046148	pigment biosynthetic process	7	10.75	5	0.894287	1	BP
1 (‘Dub_All’)	GO:0046164	alcohol catabolic process	36	22.575	6	0.000176997	0.249035	BP
1 (‘Dub_All’)	GO:0046174	polyol catabolic process	5	7.16666	7	0.778247	1	BP
1 (‘Dub_All’)	GO:0046184	aldehyde biosynthetic process	13	9.67499	5	0.0645354	1	BP
1 (‘Dub_All’)	GO:0046185	aldehyde catabolic process	1	0.716666	5	0.128399	1	BP
1 (‘Dub_All’)	GO:0046292	formaldehyde metabolic process	1	0.716666	5	0.128399	1	BP
1 (‘Dub_All’)	GO:0046294	formaldehyde catabolic process	1	0.716666	6	0.128399	1	BP
1 (‘Dub_All’)	GO:0046336	ethanolamine catabolic process	31	15.4083	8	2.89212e-07	0.000406922	BP
1 (‘Dub_All’)	GO:0046341	CDP-diacylglycerol metabolic process	2	1.79167	8	0.248234	1	BP
1 (‘Dub_All’)	GO:0046348	amino sugar catabolic process	2	6.44999	6	0.980008	1	BP
1 (‘Dub_All’)	GO:0046351	disaccharide biosynthetic process	5	2.50833	8	0.0102648	1	BP
1 (‘Dub_All’)	GO:0046352	disaccharide catabolic process	6	6.44999	8	0.480662	1	BP
1 (‘Dub_All’)	GO:0046364	monosaccharide biosynthetic process	15	16.4833	6	0.613124	1	BP
1 (‘Dub_All’)	GO:0046365	monosaccharide catabolic process	7	21.5	6	0.999977	1	BP
1 (‘Dub_All’)	GO:0046373	L-arabinose metabolic process	2	4.65833	8	0.898113	1	BP
1 (‘Dub_All’)	GO:0046385	deoxyribose phosphate biosynthetic process	5	3.94166	7	0.16311	1	BP
1 (‘Dub_All’)	GO:0046390	ribose phosphate biosynthetic process	32	33.325	7	0.565714	1	BP
1 (‘Dub_All’)	GO:0046394	carboxylic acid biosynthetic process	239	241.875	6	0.55235	1	BP
1 (‘Dub_All’)	GO:0046395	carboxylic acid catabolic process	125	114.308	6	0.0930254	1	BP
1 (‘Dub_All’)	GO:0046402	O antigen metabolic process	2	5.01666	7	0.925365	1	BP
1 (‘Dub_All’)	GO:0046411	2-keto-3-deoxygluconate transport	2	1.075	8	0.046008	1	BP
1 (‘Dub_All’)	GO:0046416	D-amino acid metabolic process	1	3.94166	9	0.945757	1	BP
1 (‘Dub_All’)	GO:0046417	chorismate metabolic process	10	12.1833	8	0.7222	1	BP
1 (‘Dub_All’)	GO:0046434	organophosphate catabolic process	7	18.6333	6	0.999707	1	BP
1 (‘Dub_All’)	GO:0046436	D-alanine metabolic process	1	1.79167	12	0.587472	1	BP
1 (‘Dub_All’)	GO:0046437	D-amino acid biosynthetic process	1	1.79167	10	0.587472	1	BP
1 (‘Dub_All’)	GO:0046440	L-lysine metabolic process	5	2.50833	11	0.0102648	1	BP
1 (‘Dub_All’)	GO:0046451	diaminopimelate metabolic process	18	12.5417	8	0.0195188	1	BP
1 (‘Dub_All’)	GO:0046459	short-chain fatty acid metabolic process	13	26.5166	9	0.999537	1	BP
1 (‘Dub_All’)	GO:0046467	membrane lipid biosynthetic process	23	20.425	7	0.196458	1	BP
1 (‘Dub_All’)	GO:0046474	glycerophospholipid biosynthetic process	2	5.01666	8	0.925365	1	BP
1 (‘Dub_All’)	GO:0046483	heterocycle metabolic process	1128	1168.88	4	0.815796	1	BP
1 (‘Dub_All’)	GO:0046486	glycerolipid metabolic process	2	6.09166	6	0.971951	1	BP
1 (‘Dub_All’)	GO:0046487	glyoxylate metabolic process	5	6.09166	5	0.608327	1	BP
1 (‘Dub_All’)	GO:0046490	isopentenyl diphosphate metabolic process	1	2.15	7	0.696309	1	BP
1 (‘Dub_All’)	GO:0046493	lipid A metabolic process	23	20.425	7	0.196458	1	BP
1 (‘Dub_All’)	GO:0046496	nicotinamide nucleotide metabolic process	40	30.1	8	0.00983439	1	BP
1 (‘Dub_All’)	GO:0046500	S-adenosylmethionine metabolic process	1	0.716666	5	0.128399	1	BP
1 (‘Dub_All’)	GO:0046501	protoporphyrinogen IX metabolic process	2	5.73333	7	0.960873	1	BP
1 (‘Dub_All’)	GO:0046653	tetrahydrofolate metabolic process	1	1.79167	6	0.587472	1	BP
1 (‘Dub_All’)	GO:0046654	tetrahydrofolate biosynthetic process	1	1.79167	7	0.587472	1	BP
1 (‘Dub_All’)	GO:0046655	folic acid metabolic process	2	1.79167	6	0.248234	1	BP
1 (‘Dub_All’)	GO:0046656	folic acid biosynthetic process	2	1.79167	7	0.248234	1	BP
1 (‘Dub_All’)	GO:0046677	response to antibiotic	22	16.125	5	0.0254322	1	BP
1 (‘Dub_All’)	GO:0046700	heterocycle catabolic process	62	59.4833	5	0.308209	1	BP
1 (‘Dub_All’)	GO:0046777	protein autophosphorylation	15	7.16666	9	6.93224e-05	0.0975367	BP
1 (‘Dub_All’)	GO:0046835	carbohydrate phosphorylation	7	13.2583	7	0.97945	1	BP
1 (‘Dub_All’)	GO:0046874	quinolinate metabolic process	2	2.15	8	0.369788	1	BP
1 (‘Dub_All’)	GO:0046900	tetrahydrofolylpolyglutamate metabolic process	2	1.79167	6	0.248234	1	BP
1 (‘Dub_All’)	GO:0046901	tetrahydrofolylpolyglutamate biosynthetic process	2	1.79167	7	0.248234	1	BP
1 (‘Dub_All’)	GO:0046903	secretion	42	31.8916	6	0.0103639	1	BP
1 (‘Dub_All’)	GO:0046907	intracellular transport	9	7.52499	5	0.183239	1	BP
1 (‘Dub_All’)	GO:0046916	cellular transition metal ion homeostasis	2	0.716666	10	1e-42	1e-39	BP
1 (‘Dub_All’)	GO:0046939	nucleotide phosphorylation	21	16.4833	8	0.0631918	1	BP
1 (‘Dub_All’)	GO:0046942	carboxylic acid transport	67	70.2332	9	0.652686	1	BP
1 (‘Dub_All’)	GO:0046944	protein carbamoylation	19	8.95832	8	8.05566e-06	0.0113343	BP
1 (‘Dub_All’)	GO:0048518	positive regulation of biological process	6	8.59999	4	0.812934	1	BP
1 (‘Dub_All’)	GO:0048519	negative regulation of biological process	2	6.44999	4	0.980008	1	BP
1 (‘Dub_All’)	GO:0048522	positive regulation of cellular process	4	7.52499	5	0.91983	1	BP
1 (‘Dub_All’)	GO:0048523	negative regulation of cellular process	2	6.44999	5	0.980008	1	BP
1 (‘Dub_All’)	GO:0048856	anatomical structure development	9	26.1583	3	0.999994	1	BP
1 (‘Dub_All’)	GO:0048869	cellular developmental process	9	26.1583	4	0.999994	1	BP
1 (‘Dub_All’)	GO:0048870	cell motility	42	27.95	5	0.000386874	0.544332	BP
1 (‘Dub_All’)	GO:0048878	chemical homeostasis	7	4.65833	5	0.0529187	1	BP
1 (‘Dub_All’)	GO:0050789	regulation of biological process	394	423.908	3	0.952129	1	BP
1 (‘Dub_All’)	GO:0050790	regulation of catalytic activity	2	4.65833	5	0.898113	1	BP
1 (‘Dub_All’)	GO:0050793	regulation of developmental process	7	22.575	4	0.999991	1	BP
1 (‘Dub_All’)	GO:0050794	regulation of cellular process	384	404.916	4	0.875237	1	BP
1 (‘Dub_All’)	GO:0050801	ion homeostasis	7	4.65833	6	0.0529187	1	BP
1 (‘Dub_All’)	GO:0050896	response to stimulus	488	398.466	2	6.42159e-09	9.03518e-06	BP
1 (‘Dub_All’)	GO:0050918	positive chemotaxis	5	2.15	5	0.00211643	1	BP
1 (‘Dub_All’)	GO:0050992	dimethylallyl diphosphate biosynthetic process	1	1.075	8	0.293179	1	BP
1 (‘Dub_All’)	GO:0050993	dimethylallyl diphosphate metabolic process	1	1.075	7	0.293179	1	BP
1 (‘Dub_All’)	GO:0051052	regulation of DNA metabolic process	1	0.716666	7	0.128399	1	BP
1 (‘Dub_All’)	GO:0051128	regulation of cellular component organization	7	22.575	5	0.999991	1	BP
1 (‘Dub_All’)	GO:0051143	propanediol metabolic process	1	4.3	9	0.962472	1	BP
1 (‘Dub_All’)	GO:0051144	propanediol catabolic process	1	4.3	10	0.962472	1	BP
1 (‘Dub_All’)	GO:0051156	glucose 6-phosphate metabolic process	1	5.37499	6	0.987927	1	BP
1 (‘Dub_All’)	GO:0051167	xylulose 5-phosphate metabolic process	2	3.225	6	0.681812	1	BP
1 (‘Dub_All’)	GO:0051171	regulation of nitrogen compound metabolic process	204	224.316	5	0.946509	1	BP
1 (‘Dub_All’)	GO:0051172	negative regulation of nitrogen compound metabolic process	2	6.44999	6	0.980008	1	BP
1 (‘Dub_All’)	GO:0051173	positive regulation of nitrogen compound metabolic process	4	6.44999	6	0.830431	1	BP
1 (‘Dub_All’)	GO:0051179	localization	996	937.399	2	0.00225785	1	BP
1 (‘Dub_All’)	GO:0051180	vitamin transport	8	4.65833	6	0.0148764	1	BP
1 (‘Dub_All’)	GO:0051186	cofactor metabolic process	159	133.3	4	0.00234329	1	BP
1 (‘Dub_All’)	GO:0051188	cofactor biosynthetic process	121	100.692	5	0.00497867	1	BP
1 (‘Dub_All’)	GO:0051189	prosthetic group metabolic process	4	6.80832	5	0.866701	1	BP
1 (‘Dub_All’)	GO:0051191	prosthetic group biosynthetic process	2	1.79167	6	0.248234	1	BP
1 (‘Dub_All’)	GO:0051205	protein insertion into membrane	5	2.86666	6	0.0285648	1	BP
1 (‘Dub_All’)	GO:0051234	establishment of localization	954	909.449	3	0.011411	1	BP
1 (‘Dub_All’)	GO:0051246	regulation of protein metabolic process	24	16.4833	6	0.00780168	1	BP
1 (‘Dub_All’)	GO:0051252	regulation of RNA metabolic process	179	208.191	7	0.993152	1	BP
1 (‘Dub_All’)	GO:0051253	negative regulation of RNA metabolic process	2	6.09166	7	0.971951	1	BP
1 (‘Dub_All’)	GO:0051254	positive regulation of RNA metabolic process	4	6.44999	7	0.830431	1	BP
1 (‘Dub_All’)	GO:0051273	beta-glucan metabolic process	2	8.24166	8	0.996567	1	BP
1 (‘Dub_All’)	GO:0051274	beta-glucan biosynthetic process	2	8.24166	9	0.996567	1	BP
1 (‘Dub_All’)	GO:0051276	chromosome organization	25	20.0666	5	0.066494	1	BP
1 (‘Dub_All’)	GO:0051301	cell division	18	32.9666	4	0.999475	1	BP
1 (‘Dub_All’)	GO:0051302	regulation of cell division	2	0.716666	5	1e-42	1e-39	BP
1 (‘Dub_All’)	GO:0051604	protein maturation	18	8.59999	6	1.8118e-05	0.025492	BP
1 (‘Dub_All’)	GO:0051641	cellular localization	56	43.3583	3	0.00693865	1	BP
1 (‘Dub_All’)	GO:0051649	establishment of localization in cell	51	40.4916	4	0.0162921	1	BP
1 (‘Dub_All’)	GO:0051674	localization of cell	42	27.95	3	0.000386874	0.544332	BP
1 (‘Dub_All’)	GO:0051704	multi-organism process	30	37.2666	2	0.917913	1	BP
1 (‘Dub_All’)	GO:0051716	cellular response to stimulus	349	292.758	3	1.49072e-05	0.0209745	BP
1 (‘Dub_All’)	GO:0051726	regulation of cell cycle	2	0.716666	5	1e-42	1e-39	BP
1 (‘Dub_All’)	GO:0052803	imidazole-containing compound metabolic process	17	28.6666	5	0.996438	1	BP
1 (‘Dub_All’)	GO:0055065	metal ion homeostasis	6	3.225	8	0.0129069	1	BP
1 (‘Dub_All’)	GO:0055067	monovalent inorganic cation homeostasis	1	1.43333	8	0.451779	1	BP
1 (‘Dub_All’)	GO:0055070	copper ion homeostasis	3	1.43333	10	0.0164853	1	BP
1 (‘Dub_All’)	GO:0055072	iron ion homeostasis	3	1.79167	10	0.0587979	1	BP
1 (‘Dub_All’)	GO:0055076	transition metal ion homeostasis	6	3.225	9	0.0129069	1	BP
1 (‘Dub_All’)	GO:0055080	cation homeostasis	7	4.65833	7	0.0529187	1	BP
1 (‘Dub_All’)	GO:0055082	cellular chemical homeostasis	2	0.716666	6	1e-42	1e-39	BP
1 (‘Dub_All’)	GO:0055085	transmembrane transport	30	23.2916	4	0.032632	1	BP
1 (‘Dub_All’)	GO:0055086	nucleobase-containing small molecule metabolic process	181	187.408	6	0.690887	1	BP
1 (‘Dub_All’)	GO:0055114	oxidation-reduction process	500	422.116	4	6.13714e-07	0.000863496	BP
1 (‘Dub_All’)	GO:0060255	regulation of macromolecule metabolic process	205	234.35	5	0.989902	1	BP
1 (‘Dub_All’)	GO:0061024	membrane organization	8	7.16666	4	0.262938	1	BP
1 (‘Dub_All’)	GO:0065003	macromolecular complex assembly	28	17.9167	5	0.00114133	1	BP
1 (‘Dub_All’)	GO:0065007	biological regulation	401	431.791	2	0.955388	1	BP
1 (‘Dub_All’)	GO:0065008	regulation of biological quality	38	48.0166	3	0.958161	1	BP
1 (‘Dub_All’)	GO:0065009	regulation of molecular function	2	4.65833	3	0.898113	1	BP
1 (‘Dub_All’)	GO:0070271	protein complex biogenesis	11	9.67499	4	0.229357	1	BP
1 (‘Dub_All’)	GO:0070329	tRNA seleno-modification	2	1.79167	5	0.248234	1	BP
1 (‘Dub_All’)	GO:0070589	cellular component macromolecule biosynthetic process	8	21.5	7	0.99991	1	BP
1 (‘Dub_All’)	GO:0070689	L-threonine catabolic process to propionate	1	1.075	12	0.293179	1	BP
1 (‘Dub_All’)	GO:0070727	cellular macromolecule localization	14	10.3917	4	0.0579732	1	BP
1 (‘Dub_All’)	GO:0070838	divalent metal ion transport	16	10.75	9	0.0158751	1	BP
1 (‘Dub_All’)	GO:0070887	cellular response to chemical stimulus	10	6.09166	4	0.0145731	1	BP
1 (‘Dub_All’)	GO:0070925	organelle assembly	17	8.24166	5	4.03548e-05	0.0567792	BP
1 (‘Dub_All’)	GO:0071103	DNA conformation change	24	18.275	6	0.0362741	1	BP
1 (‘Dub_All’)	GO:0071265	L-methionine biosynthetic process	2	1.075	11	0.046008	1	BP
1 (‘Dub_All’)	GO:0071267	L-methionine salvage	2	0.716666	10	1e-42	1e-39	BP
1 (‘Dub_All’)	GO:0071450	cellular response to oxygen radical	5	3.58333	7	0.105089	1	BP
1 (‘Dub_All’)	GO:0071451	cellular response to superoxide	5	3.58333	8	0.105089	1	BP
1 (‘Dub_All’)	GO:0071466	cellular response to xenobiotic stimulus	5	2.50833	5	0.0102648	1	BP
1 (‘Dub_All’)	GO:0071496	cellular response to external stimulus	22	18.275	4	0.109448	1	BP
1 (‘Dub_All’)	GO:0071554	cell wall organization or biogenesis	16	54.1083	3	1	1	BP
1 (‘Dub_All’)	GO:0071555	cell wall organization	8	30.1	5	1	1	BP
1 (‘Dub_All’)	GO:0071616	acyl-CoA biosynthetic process	11	6.09166	7	0.00377672	1	BP
1 (‘Dub_All’)	GO:0071702	organic substance transport	333	288.458	5	0.00039074	0.549772	BP
1 (‘Dub_All’)	GO:0071704	organic substance metabolic process	2380	2433.08	3	0.34245	1	BP
1 (‘Dub_All’)	GO:0071705	nitrogen compound transport	97	91.0166	5	0.193946	1	BP
1 (‘Dub_All’)	GO:0071709	membrane assembly	3	4.3	5	0.675487	1	BP
1 (‘Dub_All’)	GO:0071806	protein transmembrane transport	20	12.5417	6	0.0030565	1	BP
1 (‘Dub_All’)	GO:0071822	protein complex subunit organization	11	14.3333	5	0.82417	1	BP
1 (‘Dub_All’)	GO:0071826	ribonucleoprotein complex subunit organization	17	8.24166	5	4.03548e-05	0.0567792	BP
1 (‘Dub_All’)	GO:0071840	cellular component organization or biogenesis	114	170.208	2	1	1	BP
1 (‘Dub_All’)	GO:0071897	DNA biosynthetic process	9	9.67499	7	0.520073	1	BP
1 (‘Dub_All’)	GO:0071941	nitrogen cycle metabolic process	9	7.52499	4	0.183239	1	BP
1 (‘Dub_All’)	GO:0071973	bacterial-type flagellum-dependent cell motility	42	27.95	8	0.000386874	0.544332	BP
1 (‘Dub_All’)	GO:0071978	bacterial-type flagellum-dependent swarming motility	5	3.58333	9	0.105089	1	BP
1 (‘Dub_All’)	GO:0072329	monocarboxylic acid catabolic process	20	41.5666	8	0.999991	1	BP
1 (‘Dub_All’)	GO:0072330	monocarboxylic acid biosynthetic process	9	13.6166	8	0.920997	1	BP
1 (‘Dub_All’)	GO:0072348	sulfur compound transport	25	16.125	6	0.0021853	1	BP
1 (‘Dub_All’)	GO:0072350	tricarboxylic acid metabolic process	38	29.025	7	0.0151289	1	BP
1 (‘Dub_All’)	GO:0072511	divalent inorganic cation transport	16	11.4666	8	0.033815	1	BP
1 (‘Dub_All’)	GO:0072521	purine-containing compound metabolic process	83	78.1166	5	0.219546	1	BP
1 (‘Dub_All’)	GO:0072522	purine-containing compound biosynthetic process	56	51.2416	6	0.177719	1	BP
1 (‘Dub_All’)	GO:0072524	pyridine-containing compound metabolic process	74	55.8999	5	0.00110091	1	BP
1 (‘Dub_All’)	GO:0072525	pyridine-containing compound biosynthetic process	49	35.475	6	0.00192941	1	BP
1 (‘Dub_All’)	GO:0072527	pyrimidine-containing compound metabolic process	30	40.4916	5	0.976677	1	BP
1 (‘Dub_All’)	GO:0072528	pyrimidine-containing compound biosynthetic process	26	31.5333	6	0.868588	1	BP
1 (‘Dub_All’)	GO:0072529	pyrimidine-containing compound catabolic process	3	2.86666	6	0.311603	1	BP
1 (‘Dub_All’)	GO:0072530	purine-containing compound transmembrane transport	1	1.79167	5	0.587472	1	BP
1 (‘Dub_All’)	GO:0072593	reactive oxygen species metabolic process	17	10.75	4	0.00597699	1	BP
1 (‘Dub_All’)	GO:0072657	protein localization to membrane	5	2.86666	6	0.0285648	1	BP
1 (‘Dub_All’)	GO:0080090	regulation of primary metabolic process	204	226.825	5	0.965095	1	BP
1 (‘Dub_All’)	GO:0090150	establishment of protein localization to membrane	5	2.86666	5	0.0285648	1	BP
1 (‘Dub_All’)	GO:0090304	nucleic acid metabolic process	776	793.349	6	0.662785	1	BP
1 (‘Dub_All’)	GO:0090305	nucleic acid phosphodiester bond hydrolysis	4	2.15	7	0.0248581	1	BP
1 (‘Dub_All’)	GO:0090407	organophosphate biosynthetic process	156	149.066	6	0.214835	1	BP
1 (‘Dub_All’)	GO:0090501	RNA phosphodiester bond hydrolysis	4	2.15	7	0.0248581	1	BP
1 (‘Dub_All’)	GO:0097164	ammonium ion metabolic process	38	31.8916	4	0.0729675	1	BP
1 (‘Dub_All’)	GO:0097588	archaeal or bacterial-type flagellum-dependent cell motility	42	27.95	7	0.000386874	0.544332	BP
1 (‘Dub_All’)	GO:0097659	nucleic acid-templated transcription	353	393.45	7	0.992301	1	BP
1 (‘Dub_All’)	GO:0098754	detoxification	5	3.58333	3	0.105089	1	BP
1 (‘Dub_All’)	GO:0098771	inorganic ion homeostasis	7	4.65833	7	0.0529187	1	BP
1 (‘Dub_All’)	GO:1901068	guanosine-containing compound metabolic process	2	5.01666	10	0.925365	1	BP
1 (‘Dub_All’)	GO:1901070	guanosine-containing compound biosynthetic process	2	2.86666	11	0.591889	1	BP
1 (‘Dub_All’)	GO:1901071	glucosamine-containing compound metabolic process	2	4.3	6	0.862176	1	BP
1 (‘Dub_All’)	GO:1901072	glucosamine-containing compound catabolic process	2	3.225	7	0.681812	1	BP
1 (‘Dub_All’)	GO:1901135	carbohydrate derivative metabolic process	175	231.483	4	0.999998	1	BP
1 (‘Dub_All’)	GO:1901136	carbohydrate derivative catabolic process	15	21.1416	5	0.939718	1	BP
1 (‘Dub_All’)	GO:1901137	carbohydrate derivative biosynthetic process	104	141.9	5	0.999967	1	BP
1 (‘Dub_All’)	GO:1901159	xylulose 5-phosphate biosynthetic process	2	3.225	7	0.681812	1	BP
1 (‘Dub_All’)	GO:1901160	primary amino compound metabolic process	31	17.2	5	1.3695e-05	0.0192689	BP
1 (‘Dub_All’)	GO:1901161	primary amino compound catabolic process	31	15.4083	6	2.89212e-07	0.000406922	BP
1 (‘Dub_All’)	GO:1901264	carbohydrate derivative transport	16	9.67499	6	0.0037322	1	BP
1 (‘Dub_All’)	GO:1901269	lipooligosaccharide metabolic process	23	20.425	7	0.196458	1	BP
1 (‘Dub_All’)	GO:1901271	lipooligosaccharide biosynthetic process	23	20.425	8	0.196458	1	BP
1 (‘Dub_All’)	GO:1901292	nucleoside phosphate catabolic process	6	15.05	7	0.998233	1	BP
1 (‘Dub_All’)	GO:1901293	nucleoside phosphate biosynthetic process	98	85.9999	7	0.0459697	1	BP
1 (‘Dub_All’)	GO:1901360	organic cyclic compound metabolic process	1146	1188.23	4	0.821821	1	BP
1 (‘Dub_All’)	GO:1901361	organic cyclic compound catabolic process	67	61.9916	5	0.188696	1	BP
1 (‘Dub_All’)	GO:1901362	organic cyclic compound biosynthetic process	592	651.808	5	0.99638	1	BP
1 (‘Dub_All’)	GO:1901564	organonitrogen compound metabolic process	942	855.699	4	2.33453e-05	0.0328469	BP
1 (‘Dub_All’)	GO:1901565	organonitrogen compound catabolic process	162	112.516	5	3.80754e-09	5.3572e-06	BP
1 (‘Dub_All’)	GO:1901566	organonitrogen compound biosynthetic process	551	553.983	5	0.474913	1	BP
1 (‘Dub_All’)	GO:1901575	organic substance catabolic process	261	251.55	4	0.199066	1	BP
1 (‘Dub_All’)	GO:1901576	organic substance biosynthetic process	1138	1207.22	4	0.969987	1	BP
1 (‘Dub_All’)	GO:1901605	alpha-amino acid metabolic process	320	240.441	8	8.0633e-11	1.13451e-07	BP
1 (‘Dub_All’)	GO:1901606	alpha-amino acid catabolic process	100	62.3499	9	1.95686e-09	2.7533e-06	BP
1 (‘Dub_All’)	GO:1901607	alpha-amino acid biosynthetic process	129	118.966	9	0.11056	1	BP
1 (‘Dub_All’)	GO:1901615	organic hydroxy compound metabolic process	67	60.1999	4	0.119111	1	BP
1 (‘Dub_All’)	GO:1901616	organic hydroxy compound catabolic process	36	22.575	5	0.000176997	0.249035	BP
1 (‘Dub_All’)	GO:1901617	organic hydroxy compound biosynthetic process	18	15.7667	5	0.193779	1	BP
1 (‘Dub_All’)	GO:1901642	nucleoside transmembrane transport	1	1.79167	8	0.587472	1	BP
1 (‘Dub_All’)	GO:1901657	glycosyl compound metabolic process	57	59.1249	4	0.598664	1	BP
1 (‘Dub_All’)	GO:1901658	glycosyl compound catabolic process	3	2.50833	5	0.213785	1	BP
1 (‘Dub_All’)	GO:1901659	glycosyl compound biosynthetic process	15	24.3666	5	0.98947	1	BP
1 (‘Dub_All’)	GO:1901661	quinone metabolic process	35	19.35	5	3.99813e-06	0.00562537	BP
1 (‘Dub_All’)	GO:1901663	quinone biosynthetic process	35	19.35	7	3.99813e-06	0.00562537	BP
1 (‘Dub_All’)	GO:1901700	response to oxygen-containing compound	5	5.73333	4	0.538118	1	BP
1 (‘Dub_All’)	GO:1901701	cellular response to oxygen-containing compound	5	3.58333	5	0.105089	1	BP
1 (‘Dub_All’)	GO:1901998	toxin transport	7	4.3	5	0.0295088	1	BP
1 (‘Dub_All’)	GO:1902578	single-organism localization	482	448.274	3	0.0155255	1	BP
1 (‘Dub_All’)	GO:1902580	single-organism cellular localization	5	2.86666	4	0.0285648	1	BP
1 (‘Dub_All’)	GO:1902582	single-organism intracellular transport	9	5.73333	6	0.0270859	1	BP
1 (‘Dub_All’)	GO:1902679	negative regulation of RNA biosynthetic process	2	6.09166	8	0.971951	1	BP
1 (‘Dub_All’)	GO:1902680	positive regulation of RNA biosynthetic process	4	6.44999	8	0.830431	1	BP
1 (‘Dub_All’)	GO:1903506	regulation of nucleic acid-templated transcription	179	208.191	8	0.993152	1	BP
1 (‘Dub_All’)	GO:1903507	negative regulation of nucleic acid-templated transcription	2	6.09166	9	0.971951	1	BP
1 (‘Dub_All’)	GO:1903508	positive regulation of nucleic acid-templated transcription	4	6.44999	9	0.830431	1	BP
1 (‘Dub_All’)	GO:1903509	liposaccharide metabolic process	51	60.9166	5	0.934575	1	BP
1 (‘Dub_All’)	GO:1990748	cellular detoxification	5	3.58333	3	0.105089	1	BP
1 (‘Dub_All’)	GO:2000112	regulation of cellular macromolecule biosynthetic process	204	223.958	7	0.94329	1	BP
1 (‘Dub_All’)	GO:2000113	negative regulation of cellular macromolecule biosynthetic process	2	6.44999	8	0.980008	1	BP
1 (‘Dub_All’)	GO:2001057	reactive nitrogen species metabolic process	9	8.95832	4	0.403395	1	BP
1 (‘Dub_All’)	GO:2001141	regulation of RNA biosynthetic process	179	208.191	7	0.993152	1	BP
1 (‘Dub_All’)	GO:0005575	cellular_component	3037	3053.74	1	1.7907e-37	2.45326e-35	CC
1 (‘Dub_All’)	GO:0005576	extracellular region	13	14.7881	2	0.654509	1	CC
1 (‘Dub_All’)	GO:0005618	cell wall	10	7.04195	4	0.055194	1	CC
1 (‘Dub_All’)	GO:0005622	intracellular	629	626.029	3	0.0729564	1	CC
1 (‘Dub_All’)	GO:0005623	cell	1257	1275.3	2	0.00130447	0.178713	CC
1 (‘Dub_All’)	GO:0005694	chromosome	13	10.2108	5	0.10149	1	CC
1 (‘Dub_All’)	GO:0005737	cytoplasm	445	454.558	4	0.398575	1	CC
1 (‘Dub_All’)	GO:0005829	cytosol	26	23.2384	5	0.196518	1	CC
1 (‘Dub_All’)	GO:0005840	ribosome	6	7.74615	4	0.704429	1	CC
1 (‘Dub_All’)	GO:0005886	plasma membrane	487	430.263	3	1.42135e-05	0.00194724	CC
1 (‘Dub_All’)	GO:0005887	integral component of plasma membrane	46	35.9139	5	0.0144561	1	CC
1 (‘Dub_All’)	GO:0009274	peptidoglycan-based cell wall	10	6.33775	5	0.0221474	1	CC
1 (‘Dub_All’)	GO:0009276	Gram-negative-bacterium-type cell wall	9	5.63356	6	0.0237855	1	CC
1 (‘Dub_All’)	GO:0009279	cell outer membrane	29	66.1943	4	1	1	CC
1 (‘Dub_All’)	GO:0009288	bacterial-type flagellum	75	53.5188	4	0.000109919	0.0150589	CC
1 (‘Dub_All’)	GO:0009289	pilus	4	35.5618	4	1	1	CC
1 (‘Dub_All’)	GO:0009295	nucleoid	7	10.5629	2	0.880531	1	CC
1 (‘Dub_All’)	GO:0009325	nitrate reductase complex	1	2.11259	4	0.684762	1	CC
1 (‘Dub_All’)	GO:0009330	DNA topoisomerase complex (ATP-hydrolyzing)	1	1.40839	4	0.440683	1	CC
1 (‘Dub_All’)	GO:0009338	exodeoxyribonuclease V complex	1	1.76049	4	0.57554	1	CC
1 (‘Dub_All’)	GO:0009346	citrate lyase complex	7	3.52097	4	0.00501732	0.687373	CC
1 (‘Dub_All’)	GO:0009360	DNA polymerase III complex	6	4.92936	5	0.187874	1	CC
1 (‘Dub_All’)	GO:0009375	ferredoxin hydrogenase complex	2	2.81678	4	0.577041	1	CC
1 (‘Dub_All’)	GO:0009379	Holliday junction helicase complex	4	1.40839	5	1e-42	1e-39	CC
1 (‘Dub_All’)	GO:0009380	excinuclease repair complex	8	4.22517	4	0.00585286	0.801842	CC
1 (‘Dub_All’)	GO:0009424	bacterial-type flagellum hook	17	10.5629	4	0.00478925	0.656128	CC
1 (‘Dub_All’)	GO:0009425	bacterial-type flagellum basal body	30	21.83	4	0.0114568	1	CC
1 (‘Dub_All’)	GO:0009426	bacterial-type flagellum basal body, distal rod	4	2.81678	4	0.10843	1	CC
1 (‘Dub_All’)	GO:0009427	bacterial-type flagellum basal body, distal rod, L ring	3	1.05629	4	1e-42	1e-39	CC
1 (‘Dub_All’)	GO:0009428	bacterial-type flagellum basal body, distal rod, P ring	1	1.05629	4	0.284578	1	CC
1 (‘Dub_All’)	GO:0009431	bacterial-type flagellum basal body, MS ring	2	1.76049	4	0.23836	1	CC
1 (‘Dub_All’)	GO:0009898	cytoplasmic side of plasma membrane	5	5.28146	4	0.442166	1	CC
1 (‘Dub_All’)	GO:0009986	cell surface	4	3.87307	3	0.336932	1	CC
1 (‘Dub_All’)	GO:0015934	large ribosomal subunit	1	0.352098	5	1e-42	1e-39	CC
1 (‘Dub_All’)	GO:0016020	membrane	2276	2252.37	2	3.60237e-20	4.93524e-18	CC
1 (‘Dub_All’)	GO:0016021	integral component of membrane	910	883.413	4	0.000489603	0.0670757	CC
1 (‘Dub_All’)	GO:0019867	outer membrane	42	88.3765	3	1	1	CC
1 (‘Dub_All’)	GO:0019898	extrinsic component of membrane	6	4.22517	3	0.0869879	1	CC
1 (‘Dub_All’)	GO:0030257	type III protein secretion system complex	11	4.57727	4	3.16626e-05	0.00433777	CC
1 (‘Dub_All’)	GO:0030288	outer membrane-bounded periplasmic space	10	24.9989	4	0.999938	1	CC
1 (‘Dub_All’)	GO:0030312	external encapsulating structure	49	98.2352	3	1	1	CC
1 (‘Dub_All’)	GO:0030313	cell envelope	48	96.8268	4	1	1	CC
1 (‘Dub_All’)	GO:0030529	ribonucleoprotein complex	11	14.7881	3	0.855625	1	CC
1 (‘Dub_All’)	GO:0030694	bacterial-type flagellum basal body, rod	4	3.16888	4	0.175129	1	CC
1 (‘Dub_All’)	GO:0031224	intrinsic component of membrane	914	885.877	3	0.000376265	0.0515482	CC
1 (‘Dub_All’)	GO:0031226	intrinsic component of plasma membrane	50	38.3786	4	0.00783641	1	CC
1 (‘Dub_All’)	GO:0031975	envelope	48	98.2352	3	1	1	CC
1 (‘Dub_All’)	GO:0032991	macromolecular complex	102	91.5453	2	0.06763	1	CC
1 (‘Dub_All’)	GO:0033202	DNA helicase complex	4	1.40839	4	1e-42	1e-39	CC
1 (‘Dub_All’)	GO:0033281	TAT protein transport complex	1	0.704195	5	0.123956	1	CC
1 (‘Dub_All’)	GO:0042575	DNA polymerase complex	6	4.92936	4	0.187874	1	CC
1 (‘Dub_All’)	GO:0042597	periplasmic space	46	72.5321	3	0.999949	1	CC
1 (‘Dub_All’)	GO:0042995	cell projection	79	89.0807	3	0.885004	1	CC
1 (‘Dub_All’)	GO:0043190	ATP-binding cassette (ABC) transporter complex	30	19.3654	7	0.00104799	0.143574	CC
1 (‘Dub_All’)	GO:0043226	organelle	94	73.9405	2	0.00141045	0.193232	CC
1 (‘Dub_All’)	GO:0043228	non-membrane-bounded organelle	94	72.5321	3	0.000658968	0.0902786	CC
1 (‘Dub_All’)	GO:0043229	intracellular organelle	19	20.4217	3	0.592026	1	CC
1 (‘Dub_All’)	GO:0043232	intracellular non-membrane-bounded organelle	19	19.0133	4	0.43672	1	CC
1 (‘Dub_All’)	GO:0043234	protein complex	91	76.7573	3	0.0165043	1	CC
1 (‘Dub_All’)	GO:0044391	ribosomal subunit	1	0.352098	4	1e-42	1e-39	CC
1 (‘Dub_All’)	GO:0044422	organelle part	48	34.8576	2	0.0022783	0.312128	CC
1 (‘Dub_All’)	GO:0044424	intracellular part	532	527.794	3	0.105392	1	CC
1 (‘Dub_All’)	GO:0044425	membrane part	926	902.074	2	0.00060063	0.0822863	CC
1 (‘Dub_All’)	GO:0044444	cytoplasmic part	44	40.8433	4	0.230249	1	CC
1 (‘Dub_All’)	GO:0044446	intracellular organelle part	1	1.76049	3	0.57554	1	CC
1 (‘Dub_All’)	GO:0044459	plasma membrane part	86	64.4339	3	0.000331533	0.04542	CC
1 (‘Dub_All’)	GO:0044461	bacterial-type flagellum part	47	33.0972	3	0.00108793	0.149046	CC
1 (‘Dub_All’)	GO:0044462	external encapsulating structure part	39	91.1933	3	1	1	CC
1 (‘Dub_All’)	GO:0044463	cell projection part	47	33.0972	3	0.00108793	0.149046	CC
1 (‘Dub_All’)	GO:0044464	cell part	1249	1269.66	2	0.00187453	0.256811	CC
1 (‘Dub_All’)	GO:0045239	tricarboxylic acid cycle enzyme complex	5	2.46468	4	0.00929884	1	CC
1 (‘Dub_All’)	GO:0045240	dihydrolipoyl dehydrogenase complex	5	2.46468	5	0.00929884	1	CC
1 (‘Dub_All’)	GO:0045252	oxoglutarate dehydrogenase complex	5	2.46468	6	0.00929884	1	CC
1 (‘Dub_All’)	GO:0046930	pore complex	14	16.9007	5	0.761893	1	CC
1 (‘Dub_All’)	GO:0048476	Holliday junction resolvase complex	4	1.40839	4	1e-42	1e-39	CC
1 (‘Dub_All’)	GO:0061695	transferase complex, transferring phosphorus-containing groups	6	5.28146	6	0.250357	1	CC
1 (‘Dub_All’)	GO:0071944	cell periphery	536	528.498	3	0.0757	1	CC
1 (‘Dub_All’)	GO:0098533	ATPase dependent transmembrane transport complex	30	19.3654	6	0.00104799	0.143574	CC
1 (‘Dub_All’)	GO:0098552	side of membrane	5	7.74615	3	0.8417	1	CC
1 (‘Dub_All’)	GO:0098562	cytoplasmic side of membrane	5	5.28146	4	0.442166	1	CC
1 (‘Dub_All’)	GO:0098796	membrane protein complex	45	40.4912	4	0.158364	1	CC
1 (‘Dub_All’)	GO:0098797	plasma membrane protein complex	31	20.7737	4	0.00206768	0.283273	CC
1 (‘Dub_All’)	GO:1902494	catalytic complex	57	45.0685	4	0.0107758	1	CC
1 (‘Dub_All’)	GO:1902495	transmembrane transporter complex	30	19.3654	5	0.00104799	0.143574	CC
1 (‘Dub_All’)	GO:1904564	Nbp35-Cfd1 ATPase complex	30	19.3654	5	0.00104799	0.143574	CC
1 (‘Dub_All’)	GO:1990204	oxidoreductase complex	8	10.915	3	0.816427	1	CC
1 (‘Dub_All’)	GO:1990234	transferase complex	11	8.09824	5	0.0708398	1	CC
1 (‘Dub_All’)	GO:1990351	transporter complex	30	19.3654	4	0.00104799	0.143574	CC
1 (‘Dub_All’)	GO:1990391	DNA repair complex	8	4.22517	4	0.00585286	0.801842	CC
1 (‘Dub_All’)	GO:0000049	tRNA binding	29	20.9596	6	0.00960585	1	MF
1 (‘Dub_All’)	GO:0000104	succinate dehydrogenase activity	1	1.90542	5	0.629572	1	MF
1 (‘Dub_All’)	GO:0000155	phosphorelay sensor kinase activity	54	48.0165	8	0.115826	1	MF
1 (‘Dub_All’)	GO:0000156	phosphorelay response regulator activity	7	8.76491	5	0.701421	1	MF
1 (‘Dub_All’)	GO:0000166	nucleotide binding	1044	1005.68	4	0.00825834	1	MF
1 (‘Dub_All’)	GO:0000175	3'-5'-exoribonuclease activity	8	4.573	8	0.0106556	1	MF
1 (‘Dub_All’)	GO:0000210	NAD+ diphosphatase activity	2	1.52433	8	0.158083	1	MF
1 (‘Dub_All’)	GO:0000287	magnesium ion binding	57	59.83	6	0.642568	1	MF
1 (‘Dub_All’)	GO:0001071	nucleic acid binding transcription factor activity	94	113.563	2	0.98835	1	MF
1 (‘Dub_All’)	GO:0001716	L-amino-acid oxidase activity	9	4.95408	6	0.00518795	1	MF
1 (‘Dub_All’)	GO:0001882	nucleoside binding	493	473.686	4	0.0762684	1	MF
1 (‘Dub_All’)	GO:0001883	purine nucleoside binding	485	468.351	5	0.100975	1	MF
1 (‘Dub_All’)	GO:0003674	molecular_function	7425	7612.13	1	7.42907e-42	8.55086e-39	MF
1 (‘Dub_All’)	GO:0003676	nucleic acid binding	539	549.522	4	0.583501	1	MF
1 (‘Dub_All’)	GO:0003677	DNA binding	313	350.596	5	0.991197	1	MF
1 (‘Dub_All’)	GO:0003678	DNA helicase activity	20	18.6731	9	0.292074	1	MF
1 (‘Dub_All’)	GO:0003684	damaged DNA binding	4	5.71624	6	0.735911	1	MF
1 (‘Dub_All’)	GO:0003688	DNA replication origin binding	1	0.381083	7	1e-42	1e-39	MF
1 (‘Dub_All’)	GO:0003690	double-stranded DNA binding	2	0.762166	7	1e-42	1e-39	MF
1 (‘Dub_All’)	GO:0003697	single-stranded DNA binding	1	1.52433	7	0.491856	1	MF
1 (‘Dub_All’)	GO:0003700	transcription factor activity, sequence-specific DNA binding	94	113.563	3	0.98835	1	MF
1 (‘Dub_All’)	GO:0003723	RNA binding	158	135.666	5	0.00590172	1	MF
1 (‘Dub_All’)	GO:0003724	RNA helicase activity	19	11.0514	9	0.000740463	0.852272	MF
1 (‘Dub_All’)	GO:0003725	double-stranded RNA binding	19	9.52708	6	2.3323e-05	0.0268448	MF
1 (‘Dub_All’)	GO:0003735	structural constituent of ribosome	5	7.62166	3	0.835278	1	MF
1 (‘Dub_All’)	GO:0003743	translation initiation factor activity	11	7.24058	7	0.0236419	1	MF
1 (‘Dub_All’)	GO:0003746	translation elongation factor activity	9	5.33516	7	0.011957	1	MF
1 (‘Dub_All’)	GO:0003755	peptidyl-prolyl cis-trans isomerase activity	4	5.71624	5	0.735911	1	MF
1 (‘Dub_All’)	GO:0003774	motor activity	14	11.0514	8	0.0947779	1	MF
1 (‘Dub_All’)	GO:0003824	catalytic activity	4347	4449.91	2	2.55768e-08	2.94389e-05	MF
1 (‘Dub_All’)	GO:0003825	alpha,alpha-trehalose-phosphate synthase (UDP-forming) activity	5	2.66758	7	0.0144299	1	MF
1 (‘Dub_All’)	GO:0003842	1-pyrroline-5-carboxylate dehydrogenase activity	27	12.9568	6	1.58536e-07	0.000182475	MF
1 (‘Dub_All’)	GO:0003844	1,4-alpha-glucan branching enzyme activity	5	3.81083	6	0.13631	1	MF
1 (‘Dub_All’)	GO:0003848	2-amino-4-hydroxy-6-hydroxymethyldihydropteridine diphosphokinase activity	2	1.52433	6	0.158083	1	MF
1 (‘Dub_All’)	GO:0003849	3-deoxy-7-phosphoheptulonate synthase activity	5	3.04866	5	0.0390572	1	MF
1 (‘Dub_All’)	GO:0003855	3-dehydroquinate dehydratase activity	3	1.14325	6	1e-42	1e-39	MF
1 (‘Dub_All’)	GO:0003856	3-dehydroquinate synthase activity	2	1.14325	6	0.0553365	1	MF
1 (‘Dub_All’)	GO:0003862	3-isopropylmalate dehydrogenase activity	1	1.90542	6	0.629572	1	MF
1 (‘Dub_All’)	GO:0003867	4-aminobutyrate transaminase activity	3	2.66758	6	0.254047	1	MF
1 (‘Dub_All’)	GO:0003871	5-methyltetrahydropteroyltriglutamate-homocysteine S-methyltransferase activity	9	4.573	7	0.00182294	1	MF
1 (‘Dub_All’)	GO:0003879	ATP phosphoribosyltransferase activity	1	0.381083	6	1e-42	1e-39	MF
1 (‘Dub_All’)	GO:0003886	DNA (cytosine-5-)-methyltransferase activity	3	3.04866	7	0.362345	1	MF
1 (‘Dub_All’)	GO:0003887	DNA-directed DNA polymerase activity	9	10.2892	7	0.616566	1	MF
1 (‘Dub_All’)	GO:0003899	DNA-directed RNA polymerase activity	28	19.0541	7	0.0033692	1	MF
1 (‘Dub_All’)	GO:0003904	deoxyribodipyrimidine photo-lyase activity	7	3.81083	6	0.00877379	1	MF
1 (‘Dub_All’)	GO:0003908	methylated-DNA-[protein]-cysteine S-methyltransferase activity	4	1.52433	7	1e-42	1e-39	MF
1 (‘Dub_All’)	GO:0003909	DNA ligase activity	7	4.19191	5	0.0214185	1	MF
1 (‘Dub_All’)	GO:0003911	DNA ligase (NAD+) activity	7	4.19191	6	0.0214185	1	MF
1 (‘Dub_All’)	GO:0003913	DNA photolyase activity	7	3.81083	5	0.00877379	1	MF
1 (‘Dub_All’)	GO:0003916	DNA topoisomerase activity	48	32.7731	4	0.000291074	0.335026	MF
1 (‘Dub_All’)	GO:0003917	DNA topoisomerase type I activity	13	8.00274	5	0.00751904	1	MF
1 (‘Dub_All’)	GO:0003918	DNA topoisomerase type II (ATP-hydrolyzing) activity	11	8.38383	11	0.0871081	1	MF
1 (‘Dub_All’)	GO:0003922	GMP synthase (glutamine-hydrolyzing) activity	2	1.52433	6	0.158083	1	MF
1 (‘Dub_All’)	GO:0003924	GTPase activity	24	21.3407	8	0.190901	1	MF
1 (‘Dub_All’)	GO:0003937	IMP cyclohydrolase activity	2	1.90542	7	0.285268	1	MF
1 (‘Dub_All’)	GO:0003942	N-acetyl-gamma-glutamyl-phosphate reductase activity	3	2.66758	6	0.254047	1	MF
1 (‘Dub_All’)	GO:0003949	1-(5-phosphoribosyl)-5-[(5-phosphoribosylamino)methylideneamino]imidazole-4-carboxamide isomerase activity	1	0.762166	6	0.145218	1	MF
1 (‘Dub_All’)	GO:0003952	NAD+ synthase (glutamine-hydrolyzing) activity	1	0.381083	6	1e-42	1e-39	MF
1 (‘Dub_All’)	GO:0003954	NADH dehydrogenase activity	26	18.6731	5	0.0115139	1	MF
1 (‘Dub_All’)	GO:0003955	NAD(P)H dehydrogenase (quinone) activity	2	2.2865	6	0.416465	1	MF
1 (‘Dub_All’)	GO:0003978	UDP-glucose 4-epimerase activity	1	1.14325	6	0.324974	1	MF
1 (‘Dub_All’)	GO:0003987	acetate-CoA ligase activity	3	1.90542	6	0.073288	1	MF
1 (‘Dub_All’)	GO:0003988	acetyl-CoA C-acyltransferase activity	2	2.2865	7	0.416465	1	MF
1 (‘Dub_All’)	GO:0003994	aconitate hydratase activity	6	6.47841	6	0.487444	1	MF
1 (‘Dub_All’)	GO:0003995	acyl-CoA dehydrogenase activity	7	6.85949	5	0.37156	1	MF
1 (‘Dub_All’)	GO:0003998	acylphosphatase activity	1	0.762166	6	0.145218	1	MF
1 (‘Dub_All’)	GO:0004000	adenosine deaminase activity	2	1.90542	6	0.285268	1	MF
1 (‘Dub_All’)	GO:0004003	ATP-dependent DNA helicase activity	9	12.5757	10	0.865519	1	MF
1 (‘Dub_All’)	GO:0004004	ATP-dependent RNA helicase activity	17	9.52708	10	0.000610506	0.702692	MF
1 (‘Dub_All’)	GO:0004015	adenosylmethionine-8-amino-7-oxononanoate transaminase activity	1	1.52433	6	0.491856	1	MF
1 (‘Dub_All’)	GO:0004019	adenylosuccinate synthase activity	2	1.14325	5	0.0553365	1	MF
1 (‘Dub_All’)	GO:0004020	adenylylsulfate kinase activity	4	1.52433	6	1e-42	1e-39	MF
1 (‘Dub_All’)	GO:0004034	aldose 1-epimerase activity	3	1.14325	6	1e-42	1e-39	MF
1 (‘Dub_All’)	GO:0004040	amidase activity	2	1.52433	6	0.158083	1	MF
1 (‘Dub_All’)	GO:0004066	asparagine synthase (glutamine-hydrolyzing) activity	1	1.52433	6	0.491856	1	MF
1 (‘Dub_All’)	GO:0004067	asparaginase activity	2	2.66758	6	0.538268	1	MF
1 (‘Dub_All’)	GO:0004070	aspartate carbamoyltransferase activity	3	1.90542	6	0.073288	1	MF
1 (‘Dub_All’)	GO:0004072	aspartate kinase activity	6	2.2865	6	1e-42	1e-39	MF
1 (‘Dub_All’)	GO:0004073	aspartate-semialdehyde dehydrogenase activity	3	1.52433	6	0.0210858	1	MF
1 (‘Dub_All’)	GO:0004075	biotin carboxylase activity	5	4.95408	5	0.370261	1	MF
1 (‘Dub_All’)	GO:0004077	biotin-[acetyl-CoA-carboxylase] ligase activity	3	1.14325	6	1e-42	1e-39	MF
1 (‘Dub_All’)	GO:0004096	catalase activity	7	4.573	4	0.0429411	1	MF
1 (‘Dub_All’)	GO:0004104	cholinesterase activity	3	2.66758	6	0.254047	1	MF
1 (‘Dub_All’)	GO:0004112	cyclic-nucleotide phosphodiesterase activity	2	2.2865	7	0.416465	1	MF
1 (‘Dub_All’)	GO:0004124	cysteine synthase activity	4	3.81083	5	0.32022	1	MF
1 (‘Dub_All’)	GO:0004125	L-seryl-tRNASec selenium transferase activity	1	0.762166	5	0.145218	1	MF
1 (‘Dub_All’)	GO:0004126	cytidine deaminase activity	1	1.14325	6	0.324974	1	MF
1 (‘Dub_All’)	GO:0004133	glycogen debranching enzyme activity	10	6.85949	3	0.0404933	1	MF
1 (‘Dub_All’)	GO:0004134	4-alpha-glucanotransferase activity	8	3.42975	4	0.000169318	0.194885	MF
1 (‘Dub_All’)	GO:0004149	dihydrolipoyllysine-residue succinyltransferase activity	5	2.66758	8	0.0144299	1	MF
1 (‘Dub_All’)	GO:0004156	dihydropteroate synthase activity	1	0.381083	5	1e-42	1e-39	MF
1 (‘Dub_All’)	GO:0004170	dUTP diphosphatase activity	1	1.14325	8	0.324974	1	MF
1 (‘Dub_All’)	GO:0004175	endopeptidase activity	4	20.9596	6	1	1	MF
1 (‘Dub_All’)	GO:0004177	aminopeptidase activity	8	11.0514	7	0.83494	1	MF
1 (‘Dub_All’)	GO:0004180	carboxypeptidase activity	2	2.66758	7	0.538268	1	MF
1 (‘Dub_All’)	GO:0004181	metallocarboxypeptidase activity	1	1.14325	8	0.324974	1	MF
1 (‘Dub_All’)	GO:0004190	aspartic-type endopeptidase activity	2	2.2865	7	0.416465	1	MF
1 (‘Dub_All’)	GO:0004252	serine-type endopeptidase activity	2	8.38383	7	0.997336	1	MF
1 (‘Dub_All’)	GO:0004309	exopolyphosphatase activity	1	1.52433	7	0.491856	1	MF
1 (‘Dub_All’)	GO:0004322	ferroxidase activity	2	0.762166	6	1e-42	1e-39	MF
1 (‘Dub_All’)	GO:0004326	tetrahydrofolylpolyglutamate synthase activity	2	1.90542	6	0.285268	1	MF
1 (‘Dub_All’)	GO:0004335	galactokinase activity	2	1.14325	6	0.0553365	1	MF
1 (‘Dub_All’)	GO:0004347	glucose-6-phosphate isomerase activity	2	1.52433	6	0.158083	1	MF
1 (‘Dub_All’)	GO:0004352	glutamate dehydrogenase (NAD+) activity	3	3.81083	6	0.569162	1	MF
1 (‘Dub_All’)	GO:0004356	glutamate-ammonia ligase activity	1	0.762166	7	0.145218	1	MF
1 (‘Dub_All’)	GO:0004357	glutamate-cysteine ligase activity	3	2.66758	6	0.254047	1	MF
1 (‘Dub_All’)	GO:0004366	glycerol-3-phosphate O-acyltransferase activity	2	2.2865	7	0.416465	1	MF
1 (‘Dub_All’)	GO:0004368	glycerol-3-phosphate dehydrogenase activity	12	12.5757	6	0.504591	1	MF
1 (‘Dub_All’)	GO:0004372	glycine hydroxymethyltransferase activity	5	1.90542	6	1e-42	1e-39	MF
1 (‘Dub_All’)	GO:0004386	helicase activity	76	60.2111	8	0.00399832	1	MF
1 (‘Dub_All’)	GO:0004399	histidinol dehydrogenase activity	8	4.573	6	0.0106556	1	MF
1 (‘Dub_All’)	GO:0004400	histidinol-phosphate transaminase activity	2	1.90542	6	0.285268	1	MF
1 (‘Dub_All’)	GO:0004401	histidinol-phosphatase activity	3	1.90542	7	0.073288	1	MF
1 (‘Dub_All’)	GO:0004412	homoserine dehydrogenase activity	6	2.2865	6	1e-42	1e-39	MF
1 (‘Dub_All’)	GO:0004413	homoserine kinase activity	2	1.14325	6	0.0553365	1	MF
1 (‘Dub_All’)	GO:0004424	imidazoleglycerol-phosphate dehydratase activity	3	1.90542	6	0.073288	1	MF
1 (‘Dub_All’)	GO:0004451	isocitrate lyase activity	1	1.90542	6	0.629572	1	MF
1 (‘Dub_All’)	GO:0004455	ketol-acid reductoisomerase activity	1	0.381083	6	1e-42	1e-39	MF
1 (‘Dub_All’)	GO:0004457	lactate dehydrogenase activity	1	0.381083	5	1e-42	1e-39	MF
1 (‘Dub_All’)	GO:0004462	lactoylglutathione lyase activity	1	0.762166	5	0.145218	1	MF
1 (‘Dub_All’)	GO:0004478	methionine adenosyltransferase activity	1	0.762166	5	0.145218	1	MF
1 (‘Dub_All’)	GO:0004497	monooxygenase activity	5	4.95408	4	0.370261	1	MF
1 (‘Dub_All’)	GO:0004515	nicotinate-nucleotide adenylyltransferase activity	3	1.90542	7	0.073288	1	MF
1 (‘Dub_All’)	GO:0004518	nuclease activity	130	143.287	5	0.906473	1	MF
1 (‘Dub_All’)	GO:0004519	endonuclease activity	41	48.7786	6	0.907072	1	MF
1 (‘Dub_All’)	GO:0004520	endodeoxyribonuclease activity	11	12.9568	7	0.692085	1	MF
1 (‘Dub_All’)	GO:0004521	endoribonuclease activity	9	8.00274	7	0.247642	1	MF
1 (‘Dub_All’)	GO:0004527	exonuclease activity	38	41.538	6	0.721442	1	MF
1 (‘Dub_All’)	GO:0004529	exodeoxyribonuclease activity	1	3.42975	7	0.912811	1	MF
1 (‘Dub_All’)	GO:0004532	exoribonuclease activity	13	8.38383	7	0.0134753	1	MF
1 (‘Dub_All’)	GO:0004536	deoxyribonuclease activity	12	16.3866	6	0.890036	1	MF
1 (‘Dub_All’)	GO:0004540	ribonuclease activity	37	29.7245	6	0.035804	1	MF
1 (‘Dub_All’)	GO:0004551	nucleotide diphosphatase activity	3	3.42975	7	0.469593	1	MF
1 (‘Dub_All’)	GO:0004553	hydrolase activity, hydrolyzing O-glycosyl compounds	61	57.1624	5	0.228453	1	MF
1 (‘Dub_All’)	GO:0004558	alpha-1,4-glucosidase activity	11	6.09733	8	0.00304235	1	MF
1 (‘Dub_All’)	GO:0004585	ornithine carbamoyltransferase activity	2	0.762166	6	1e-42	1e-39	MF
1 (‘Dub_All’)	GO:0004591	oxoglutarate dehydrogenase (succinyl-transferring) activity	5	2.66758	6	0.0144299	1	MF
1 (‘Dub_All’)	GO:0004601	peroxidase activity	17	14.1001	3	0.125212	1	MF
1 (‘Dub_All’)	GO:0004602	glutathione peroxidase activity	1	0.762166	4	0.145218	1	MF
1 (‘Dub_All’)	GO:0004611	phosphoenolpyruvate carboxykinase activity	8	6.47841	6	0.156192	1	MF
1 (‘Dub_All’)	GO:0004612	phosphoenolpyruvate carboxykinase (ATP) activity	4	2.66758	7	0.0790651	1	MF
1 (‘Dub_All’)	GO:0004615	phosphomannomutase activity	1	0.762166	6	0.145218	1	MF
1 (‘Dub_All’)	GO:0004616	phosphogluconate dehydrogenase (decarboxylating) activity	1	2.66758	6	0.815251	1	MF
1 (‘Dub_All’)	GO:0004619	phosphoglycerate mutase activity	4	3.04866	6	0.145738	1	MF
1 (‘Dub_All’)	GO:0004635	phosphoribosyl-AMP cyclohydrolase activity	2	0.762166	7	1e-42	1e-39	MF
1 (‘Dub_All’)	GO:0004636	phosphoribosyl-ATP diphosphatase activity	2	0.762166	7	1e-42	1e-39	MF
1 (‘Dub_All’)	GO:0004637	phosphoribosylamine-glycine ligase activity	5	2.2865	5	0.00306135	1	MF
1 (‘Dub_All’)	GO:0004639	phosphoribosylaminoimidazolesuccinocarboxamide synthase activity	1	0.762166	6	0.145218	1	MF
1 (‘Dub_All’)	GO:0004643	phosphoribosylaminoimidazolecarboxamide formyltransferase activity	2	1.90542	6	0.285268	1	MF
1 (‘Dub_All’)	GO:0004644	phosphoribosylglycinamide formyltransferase activity	5	3.04866	6	0.0390572	1	MF
1 (‘Dub_All’)	GO:0004645	phosphorylase activity	16	14.8622	6	0.291117	1	MF
1 (‘Dub_All’)	GO:0004652	polynucleotide adenylyltransferase activity	1	1.14325	7	0.324974	1	MF
1 (‘Dub_All’)	GO:0004654	polyribonucleotide nucleotidyltransferase activity	8	4.573	6	0.0106556	1	MF
1 (‘Dub_All’)	GO:0004657	proline dehydrogenase activity	27	12.9568	5	1.58536e-07	0.000182475	MF
1 (‘Dub_All’)	GO:0004659	prenyltransferase activity	3	4.95408	5	0.793961	1	MF
1 (‘Dub_All’)	GO:0004672	protein kinase activity	105	86.5058	6	0.00473621	1	MF
1 (‘Dub_All’)	GO:0004673	protein histidine kinase activity	90	77.3598	7	0.0283328	1	MF
1 (‘Dub_All’)	GO:0004674	protein serine/threonine kinase activity	10	6.47841	7	0.0238598	1	MF
1 (‘Dub_All’)	GO:0004721	phosphoprotein phosphatase activity	14	10.2892	7	0.0492947	1	MF
1 (‘Dub_All’)	GO:0004731	purine-nucleoside phosphorylase activity	3	1.90542	6	0.073288	1	MF
1 (‘Dub_All’)	GO:0004733	pyridoxamine-phosphate oxidase activity	5	2.66758	6	0.0144299	1	MF
1 (‘Dub_All’)	GO:0004738	pyruvate dehydrogenase activity	14	6.85949	5	0.00011257	0.129568	MF
1 (‘Dub_All’)	GO:0004739	pyruvate dehydrogenase (acetyl-transferring) activity	14	6.85949	6	0.00011257	0.129568	MF
1 (‘Dub_All’)	GO:0004743	pyruvate kinase activity	10	3.81083	6	1e-42	1e-39	MF
1 (‘Dub_All’)	GO:0004748	ribonucleoside-diphosphate reductase activity, thioredoxin disulfide as acceptor	8	6.09733	7	0.109254	1	MF
1 (‘Dub_All’)	GO:0004756	selenide, water dikinase activity	5	2.2865	6	0.00306135	1	MF
1 (‘Dub_All’)	GO:0004774	succinate-CoA ligase activity	14	6.47841	6	2.9116e-05	0.0335125	MF
1 (‘Dub_All’)	GO:0004775	succinate-CoA ligase (ADP-forming) activity	14	6.47841	7	2.9116e-05	0.0335125	MF
1 (‘Dub_All’)	GO:0004784	superoxide dismutase activity	5	3.04866	3	0.0390572	1	MF
1 (‘Dub_All’)	GO:0004798	thymidylate kinase activity	5	2.66758	6	0.0144299	1	MF
1 (‘Dub_All’)	GO:0004801	sedoheptulose-7-phosphate:D-glyceraldehyde-3-phosphate glyceronetransferase activity	1	2.66758	5	0.815251	1	MF
1 (‘Dub_All’)	GO:0004802	transketolase activity	5	4.95408	5	0.370261	1	MF
1 (‘Dub_All’)	GO:0004803	transposase activity	1	1.52433	3	0.491856	1	MF
1 (‘Dub_All’)	GO:0004808	tRNA (5-methylaminomethyl-2-thiouridylate)-methyltransferase activity	7	4.19191	8	0.0214185	1	MF
1 (‘Dub_All’)	GO:0004812	aminoacyl-tRNA ligase activity	70	60.9733	6	0.0597807	1	MF
1 (‘Dub_All’)	GO:0004813	alanine-tRNA ligase activity	1	1.14325	7	0.324974	1	MF
1 (‘Dub_All’)	GO:0004814	arginine-tRNA ligase activity	3	3.42975	7	0.469593	1	MF
1 (‘Dub_All’)	GO:0004815	aspartate-tRNA ligase activity	5	1.90542	7	1e-42	1e-39	MF
1 (‘Dub_All’)	GO:0004818	glutamate-tRNA ligase activity	1	0.762166	7	0.145218	1	MF
1 (‘Dub_All’)	GO:0004822	isoleucine-tRNA ligase activity	8	4.95408	7	0.0229558	1	MF
1 (‘Dub_All’)	GO:0004824	lysine-tRNA ligase activity	2	3.04866	7	0.64381	1	MF
1 (‘Dub_All’)	GO:0004825	methionine-tRNA ligase activity	5	2.2865	7	0.00306135	1	MF
1 (‘Dub_All’)	GO:0004831	tyrosine-tRNA ligase activity	2	2.2865	7	0.416465	1	MF
1 (‘Dub_All’)	GO:0004832	valine-tRNA ligase activity	8	4.95408	7	0.0229558	1	MF
1 (‘Dub_All’)	GO:0004850	uridine phosphorylase activity	1	0.762166	6	0.145218	1	MF
1 (‘Dub_All’)	GO:0004853	uroporphyrinogen decarboxylase activity	1	1.52433	6	0.491856	1	MF
1 (‘Dub_All’)	GO:0004857	enzyme inhibitor activity	4	2.2865	4	0.0328983	1	MF
1 (‘Dub_All’)	GO:0004866	endopeptidase inhibitor activity	2	1.14325	6	0.0553365	1	MF
1 (‘Dub_All’)	GO:0004867	serine-type endopeptidase inhibitor activity	2	1.14325	7	0.0553365	1	MF
1 (‘Dub_All’)	GO:0004871	signal transducer activity	171	143.668	3	0.00146716	1	MF
1 (‘Dub_All’)	GO:0004872	receptor activity	81	69.7382	3	0.0362695	1	MF
1 (‘Dub_All’)	GO:0004888	transmembrane signaling receptor activity	27	19.8163	5	0.0150689	1	MF
1 (‘Dub_All’)	GO:0004970	ionotropic glutamate receptor activity	4	3.04866	9	0.145738	1	MF
1 (‘Dub_All’)	GO:0005057	receptor signaling protein activity	61	56.7814	4	0.208978	1	MF
1 (‘Dub_All’)	GO:0005198	structural molecule activity	17	19.8163	2	0.74285	1	MF
1 (‘Dub_All’)	GO:0005215	transporter activity	552	586.106	2	0.921139	1	MF
1 (‘Dub_All’)	GO:0005216	ion channel activity	10	10.6703	6	0.519754	1	MF
1 (‘Dub_All’)	GO:0005230	extracellular ligand-gated ion channel activity	4	3.04866	8	0.145738	1	MF
1 (‘Dub_All’)	GO:0005244	voltage-gated ion channel activity	3	3.42975	7	0.469593	1	MF
1 (‘Dub_All’)	GO:0005247	voltage-gated chloride channel activity	3	3.42975	9	0.469593	1	MF
1 (‘Dub_All’)	GO:0005253	anion channel activity	3	3.42975	7	0.469593	1	MF
1 (‘Dub_All’)	GO:0005254	chloride channel activity	3	3.42975	8	0.469593	1	MF
1 (‘Dub_All’)	GO:0005275	amine transmembrane transporter activity	13	9.90816	5	0.0749897	1	MF
1 (‘Dub_All’)	GO:0005283	sodium:amino acid symporter activity	5	4.19191	7	0.206382	1	MF
1 (‘Dub_All’)	GO:0005294	neutral L-amino acid secondary active transmembrane transporter activity	4	3.42975	9	0.228271	1	MF
1 (‘Dub_All’)	GO:0005298	proline:sodium symporter activity	1	0.762166	8	0.145218	1	MF
1 (‘Dub_All’)	GO:0005310	dicarboxylic acid transmembrane transporter activity	4	3.42975	7	0.228271	1	MF
1 (‘Dub_All’)	GO:0005315	inorganic phosphate transmembrane transporter activity	2	1.90542	6	0.285268	1	MF
1 (‘Dub_All’)	GO:0005319	lipid transporter activity	2	1.52433	4	0.158083	1	MF
1 (‘Dub_All’)	GO:0005337	nucleoside transmembrane transporter activity	4	5.71624	6	0.735911	1	MF
1 (‘Dub_All’)	GO:0005342	organic acid transmembrane transporter activity	51	52.9705	5	0.594945	1	MF
1 (‘Dub_All’)	GO:0005343	organic acid:sodium symporter activity	5	4.19191	6	0.206382	1	MF
1 (‘Dub_All’)	GO:0005351	sugar:proton symporter activity	2	2.66758	9	0.538268	1	MF
1 (‘Dub_All’)	GO:0005354	galactose transmembrane transporter activity	3	1.52433	9	0.0210858	1	MF
1 (‘Dub_All’)	GO:0005363	maltose transmembrane transporter activity	9	6.47841	8	0.0675229	1	MF
1 (‘Dub_All’)	GO:0005381	iron ion transmembrane transporter activity	1	1.14325	10	0.324974	1	MF
1 (‘Dub_All’)	GO:0005402	cation:sugar symporter activity	4	3.81083	8	0.32022	1	MF
1 (‘Dub_All’)	GO:0005416	cation:amino acid symporter activity	5	4.19191	8	0.206382	1	MF
1 (‘Dub_All’)	GO:0005488	binding	2392	2395.49	2	0.00172108	1	MF
1 (‘Dub_All’)	GO:0005506	iron ion binding	12	16.3866	7	0.890036	1	MF
1 (‘Dub_All’)	GO:0005507	copper ion binding	5	8.38383	7	0.899762	1	MF
1 (‘Dub_All’)	GO:0005509	calcium ion binding	5	6.47841	6	0.680964	1	MF
1 (‘Dub_All’)	GO:0005515	protein binding	47	64.022	3	0.996103	1	MF
1 (‘Dub_All’)	GO:0005524	ATP binding	451	435.578	7	0.112946	1	MF
1 (‘Dub_All’)	GO:0005525	GTP binding	31	30.8677	7	0.437245	1	MF
1 (‘Dub_All’)	GO:0005539	glycosaminoglycan binding	2	1.52433	4	0.158083	1	MF
1 (‘Dub_All’)	GO:0005542	folic acid binding	1	0.381083	7	1e-42	1e-39	MF
1 (‘Dub_All’)	GO:0005548	phospholipid transporter activity	2	1.14325	5	0.0553365	1	MF
1 (‘Dub_All’)	GO:0008026	ATP-dependent helicase activity	27	24.3893	10	0.20972	1	MF
1 (‘Dub_All’)	GO:0008028	monocarboxylic acid transmembrane transporter activity	17	12.5757	7	0.0403367	1	MF
1 (‘Dub_All’)	GO:0008047	enzyme activator activity	2	2.2865	4	0.416465	1	MF
1 (‘Dub_All’)	GO:0008066	glutamate receptor activity	4	3.04866	6	0.145738	1	MF
1 (‘Dub_All’)	GO:0008080	N-acetyltransferase activity	39	27.0569	7	0.0013641	1	MF
1 (‘Dub_All’)	GO:0008081	phosphoric diester hydrolase activity	6	5.33516	6	0.2571	1	MF
1 (‘Dub_All’)	GO:0008094	DNA-dependent ATPase activity	24	23.6272	10	0.404816	1	MF
1 (‘Dub_All’)	GO:0008134	transcription factor binding	26	24.7704	4	0.325341	1	MF
1 (‘Dub_All’)	GO:0008135	translation factor activity, RNA binding	20	19.4352	6	0.374761	1	MF
1 (‘Dub_All’)	GO:0008137	NADH dehydrogenase (ubiquinone) activity	24	16.3866	7	0.0060313	1	MF
1 (‘Dub_All’)	GO:0008138	protein tyrosine/serine/threonine phosphatase activity	1	0.381083	8	1e-42	1e-39	MF
1 (‘Dub_All’)	GO:0008144	drug binding	4	6.85949	3	0.875551	1	MF
1 (‘Dub_All’)	GO:0008168	methyltransferase activity	84	104.036	5	0.992637	1	MF
1 (‘Dub_All’)	GO:0008170	N-methyltransferase activity	1	10.2892	6	0.999958	1	MF
1 (‘Dub_All’)	GO:0008171	O-methyltransferase activity	1	0.762166	6	0.145218	1	MF
1 (‘Dub_All’)	GO:0008172	S-methyltransferase activity	13	7.62166	6	0.00385321	1	MF
1 (‘Dub_All’)	GO:0008173	RNA methyltransferase activity	16	18.6731	6	0.735506	1	MF
1 (‘Dub_All’)	GO:0008175	tRNA methyltransferase activity	7	4.19191	7	0.0214185	1	MF
1 (‘Dub_All’)	GO:0008177	succinate dehydrogenase (ubiquinone) activity	1	1.52433	6	0.491856	1	MF
1 (‘Dub_All’)	GO:0008184	glycogen phosphorylase activity	8	6.47841	7	0.156192	1	MF
1 (‘Dub_All’)	GO:0008186	RNA-dependent ATPase activity	17	9.90816	10	0.00127709	1	MF
1 (‘Dub_All’)	GO:0008194	UDP-glycosyltransferase activity	5	10.2892	5	0.975116	1	MF
1 (‘Dub_All’)	GO:0008198	ferrous iron binding	3	2.2865	8	0.154061	1	MF
1 (‘Dub_All’)	GO:0008199	ferric iron binding	2	0.762166	8	1e-42	1e-39	MF
1 (‘Dub_All’)	GO:0008233	peptidase activity	87	144.43	4	1	1	MF
1 (‘Dub_All’)	GO:0008235	metalloexopeptidase activity	2	3.42975	7	0.730909	1	MF
1 (‘Dub_All’)	GO:0008236	serine-type peptidase activity	23	28.5812	5	0.886821	1	MF
1 (‘Dub_All’)	GO:0008237	metallopeptidase activity	12	31.2488	6	0.999997	1	MF
1 (‘Dub_All’)	GO:0008238	exopeptidase activity	16	23.2461	6	0.964555	1	MF
1 (‘Dub_All’)	GO:0008242	omega peptidase activity	1	1.90542	7	0.629572	1	MF
1 (‘Dub_All’)	GO:0008270	zinc ion binding	61	59.0679	7	0.337358	1	MF
1 (‘Dub_All’)	GO:0008271	secondary active sulfate transmembrane transporter activity	1	1.14325	9	0.324974	1	MF
1 (‘Dub_All’)	GO:0008276	protein methyltransferase activity	1	2.66758	6	0.815251	1	MF
1 (‘Dub_All’)	GO:0008289	lipid binding	6	10.6703	3	0.951458	1	MF
1 (‘Dub_All’)	GO:0008308	voltage-gated anion channel activity	3	3.42975	8	0.469593	1	MF
1 (‘Dub_All’)	GO:0008320	protein transmembrane transporter activity	1	1.52433	5	0.491856	1	MF
1 (‘Dub_All’)	GO:0008324	cation transmembrane transporter activity	59	93.7464	6	0.999998	1	MF
1 (‘Dub_All’)	GO:0008374	O-acyltransferase activity	4	6.85949	6	0.875551	1	MF
1 (‘Dub_All’)	GO:0008408	3'-5' exonuclease activity	17	12.9568	7	0.0558364	1	MF
1 (‘Dub_All’)	GO:0008409	5'-3' exonuclease activity	2	1.14325	7	0.0553365	1	MF
1 (‘Dub_All’)	GO:0008410	CoA-transferase activity	7	3.81083	5	0.00877379	1	MF
1 (‘Dub_All’)	GO:0008422	beta-glucosidase activity	5	3.81083	7	0.13631	1	MF
1 (‘Dub_All’)	GO:0008477	purine nucleosidase activity	2	0.762166	6	1e-42	1e-39	MF
1 (‘Dub_All’)	GO:0008478	pyridoxal kinase activity	8	6.09733	6	0.109254	1	MF
1 (‘Dub_All’)	GO:0008483	transaminase activity	29	38.1083	5	0.963195	1	MF
1 (‘Dub_All’)	GO:0008484	sulfuric ester hydrolase activity	4	5.71624	5	0.735911	1	MF
1 (‘Dub_All’)	GO:0008509	anion transmembrane transporter activity	108	88.0302	6	0.00281018	1	MF
1 (‘Dub_All’)	GO:0008514	organic anion transmembrane transporter activity	65	59.449	7	0.156176	1	MF
1 (‘Dub_All’)	GO:0008519	ammonium transmembrane transporter activity	8	6.47841	9	0.156192	1	MF
1 (‘Dub_All’)	GO:0008556	potassium-transporting ATPase activity	1	4.19191	10	0.96031	1	MF
1 (‘Dub_All’)	GO:0008565	protein transporter activity	15	12.9568	4	0.183548	1	MF
1 (‘Dub_All’)	GO:0008649	rRNA methyltransferase activity	6	9.14599	7	0.867961	1	MF
1 (‘Dub_All’)	GO:0008658	penicillin binding	4	6.85949	4	0.875551	1	MF
1 (‘Dub_All’)	GO:0008661	1-deoxy-D-xylulose-5-phosphate synthase activity	3	1.52433	5	0.0210858	1	MF
1 (‘Dub_All’)	GO:0008663	2',3'-cyclic-nucleotide 2'-phosphodiesterase activity	2	1.52433	8	0.158083	1	MF
1 (‘Dub_All’)	GO:0008666	2,3,4,5-tetrahydropyridine-2,6-dicarboxylate N-succinyltransferase activity	3	1.14325	8	1e-42	1e-39	MF
1 (‘Dub_All’)	GO:0008667	2,3-dihydro-2,3-dihydroxybenzoate dehydrogenase activity	5	3.04866	6	0.0390572	1	MF
1 (‘Dub_All’)	GO:0008687	3,4-dihydroxyphenylacetate 2,3-dioxygenase activity	3	1.52433	6	0.0210858	1	MF
1 (‘Dub_All’)	GO:0008690	3-deoxy-manno-octulosonate cytidylyltransferase activity	2	1.52433	7	0.158083	1	MF
1 (‘Dub_All’)	GO:0008704	5-carboxymethyl-2-hydroxymuconate delta-isomerase activity	3	1.14325	6	1e-42	1e-39	MF
1 (‘Dub_All’)	GO:0008716	D-alanine-D-alanine ligase activity	2	4.19191	6	0.853846	1	MF
1 (‘Dub_All’)	GO:0008733	L-arabinose isomerase activity	1	1.14325	6	0.324974	1	MF
1 (‘Dub_All’)	GO:0008734	L-aspartate oxidase activity	9	4.95408	7	0.00518795	1	MF
1 (‘Dub_All’)	GO:0008741	ribulokinase activity	1	1.90542	6	0.629572	1	MF
1 (‘Dub_All’)	GO:0008745	N-acetylmuramoyl-L-alanine amidase activity	10	5.33516	6	0.00247986	1	MF
1 (‘Dub_All’)	GO:0008756	o-succinylbenzoate-CoA ligase activity	1	1.14325	6	0.324974	1	MF
1 (‘Dub_All’)	GO:0008757	S-adenosylmethionine-dependent methyltransferase activity	24	27.8191	6	0.785968	1	MF
1 (‘Dub_All’)	GO:0008762	UDP-N-acetylmuramate dehydrogenase activity	3	1.14325	6	1e-42	1e-39	MF
1 (‘Dub_All’)	GO:0008770	[acyl-carrier-protein] phosphodiesterase activity	4	1.52433	7	1e-42	1e-39	MF
1 (‘Dub_All’)	GO:0008771	[citrate (pro-3S)-lyase] ligase activity	3	3.04866	6	0.362345	1	MF
1 (‘Dub_All’)	GO:0008772	[isocitrate dehydrogenase (NADP+)] kinase activity	5	2.66758	7	0.0144299	1	MF
1 (‘Dub_All’)	GO:0008773	[protein-PII] uridylyltransferase activity	6	5.71624	7	0.332543	1	MF
1 (‘Dub_All’)	GO:0008776	acetate kinase activity	2	1.52433	6	0.158083	1	MF
1 (‘Dub_All’)	GO:0008782	adenosylhomocysteine nucleosidase activity	2	0.762166	6	1e-42	1e-39	MF
1 (‘Dub_All’)	GO:0008784	alanine racemase activity	1	1.90542	8	0.629572	1	MF
1 (‘Dub_All’)	GO:0008788	alpha,alpha-phosphotrehalase activity	6	4.19191	7	0.0779094	1	MF
1 (‘Dub_All’)	GO:0008791	arginine N-succinyltransferase activity	2	0.762166	8	1e-42	1e-39	MF
1 (‘Dub_All’)	GO:0008795	NAD+ synthase activity	1	0.381083	6	1e-42	1e-39	MF
1 (‘Dub_All’)	GO:0008798	beta-aspartyl-peptidase activity	1	1.90542	8	0.629572	1	MF
1 (‘Dub_All’)	GO:0008804	carbamate kinase activity	4	3.04866	6	0.145738	1	MF
1 (‘Dub_All’)	GO:0008806	carboxymethylenebutenolidase activity	3	1.52433	6	0.0210858	1	MF
1 (‘Dub_All’)	GO:0008814	citrate CoA-transferase activity	7	3.81083	6	0.00877379	1	MF
1 (‘Dub_All’)	GO:0008828	dATP pyrophosphohydrolase activity	1	0.381083	8	1e-42	1e-39	MF
1 (‘Dub_All’)	GO:0008836	diaminopimelate decarboxylase activity	1	1.90542	6	0.629572	1	MF
1 (‘Dub_All’)	GO:0008837	diaminopimelate epimerase activity	1	0.762166	8	0.145218	1	MF
1 (‘Dub_All’)	GO:0008839	4-hydroxy-tetrahydrodipicolinate reductase	1	1.14325	6	0.324974	1	MF
1 (‘Dub_All’)	GO:0008851	ethanolamine ammonia-lyase activity	10	5.33516	6	0.00247986	1	MF
1 (‘Dub_All’)	GO:0008854	exodeoxyribonuclease V activity	1	3.04866	9	0.872392	1	MF
1 (‘Dub_All’)	GO:0008859	exoribonuclease II activity	4	3.04866	8	0.145738	1	MF
1 (‘Dub_All’)	GO:0008861	formate C-acetyltransferase activity	7	5.71624	8	0.170864	1	MF
1 (‘Dub_All’)	GO:0008880	glucuronate isomerase activity	1	0.762166	6	0.145218	1	MF
1 (‘Dub_All’)	GO:0008881	glutamate racemase activity	1	0.381083	8	1e-42	1e-39	MF
1 (‘Dub_All’)	GO:0008887	glycerate kinase activity	1	4.95408	6	0.982386	1	MF
1 (‘Dub_All’)	GO:0008897	holo-[acyl-carrier-protein] synthase activity	2	2.2865	6	0.416465	1	MF
1 (‘Dub_All’)	GO:0008901	ferredoxin hydrogenase activity	2	3.81083	6	0.800221	1	MF
1 (‘Dub_All’)	GO:0008903	hydroxypyruvate isomerase activity	2	1.14325	6	0.0553365	1	MF
1 (‘Dub_All’)	GO:0008914	leucyltransferase activity	5	2.66758	6	0.0144299	1	MF
1 (‘Dub_All’)	GO:0008922	long-chain fatty acid [acyl-carrier-protein] ligase activity	7	5.33516	6	0.117788	1	MF
1 (‘Dub_All’)	GO:0008927	mannonate dehydratase activity	3	2.66758	6	0.254047	1	MF
1 (‘Dub_All’)	GO:0008930	methylthioadenosine nucleosidase activity	2	0.762166	7	1e-42	1e-39	MF
1 (‘Dub_All’)	GO:0008935	1,4-dihydroxy-2-naphthoyl-CoA synthase activity	6	3.04866	6	0.00621997	1	MF
1 (‘Dub_All’)	GO:0008940	nitrate reductase activity	3	3.81083	5	0.569162	1	MF
1 (‘Dub_All’)	GO:0008942	nitrite reductase [NAD(P)H] activity	1	2.2865	6	0.736118	1	MF
1 (‘Dub_All’)	GO:0008955	peptidoglycan glycosyltransferase activity	2	3.42975	6	0.730909	1	MF
1 (‘Dub_All’)	GO:0008959	phosphate acetyltransferase activity	6	3.04866	7	0.00621997	1	MF
1 (‘Dub_All’)	GO:0008968	D-sedoheptulose 7-phosphate isomerase activity	1	0.762166	6	0.145218	1	MF
1 (‘Dub_All’)	GO:0008980	propionate kinase activity	1	1.14325	6	0.324974	1	MF
1 (‘Dub_All’)	GO:0008982	protein-N(PI)-phosphohistidine-sugar phosphotransferase activity	18	17.1487	6	0.334975	1	MF
1 (‘Dub_All’)	GO:0008984	protein-glutamate methylesterase activity	2	1.52433	7	0.158083	1	MF
1 (‘Dub_All’)	GO:0008986	pyruvate, water dikinase activity	5	5.71624	6	0.536818	1	MF
1 (‘Dub_All’)	GO:0008987	quinolinate synthetase A activity	2	2.2865	3	0.416465	1	MF
1 (‘Dub_All’)	GO:0008993	rhamnulokinase activity	2	2.66758	6	0.538268	1	MF
1 (‘Dub_All’)	GO:0008995	ribonuclease E activity	5	4.573	7	0.285895	1	MF
1 (‘Dub_All’)	GO:0008998	ribonucleoside-triphosphate reductase activity	1	1.14325	6	0.324974	1	MF
1 (‘Dub_All’)	GO:0009000	selenocysteine lyase activity	1	0.762166	5	0.145218	1	MF
1 (‘Dub_All’)	GO:0009007	site-specific DNA-methyltransferase (adenine-specific) activity	1	1.52433	7	0.491856	1	MF
1 (‘Dub_All’)	GO:0009008	DNA-methyltransferase activity	4	4.573	6	0.507327	1	MF
1 (‘Dub_All’)	GO:0009009	site-specific recombinase activity	2	2.66758	3	0.538268	1	MF
1 (‘Dub_All’)	GO:0009014	succinyl-diaminopimelate desuccinylase activity	1	1.14325	6	0.324974	1	MF
1 (‘Dub_All’)	GO:0009015	N-succinylarginine dihydrolase activity	12	4.95408	6	3.56657e-06	0.00410513	MF
1 (‘Dub_All’)	GO:0009017	succinylglutamate desuccinylase activity	10	4.19191	6	2.45755e-05	0.0282863	MF
1 (‘Dub_All’)	GO:0009029	tetraacyldisaccharide 4'-kinase activity	8	3.81083	6	0.0011125	1	MF
1 (‘Dub_All’)	GO:0009055	electron carrier activity	30	34.2975	2	0.792836	1	MF
1 (‘Dub_All’)	GO:0009378	four-way junction helicase activity	7	3.42975	10	0.00264491	1	MF
1 (‘Dub_All’)	GO:0009381	excinuclease ABC activity	8	5.71624	8	0.0713377	1	MF
1 (‘Dub_All’)	GO:0009389	dimethyl sulfoxide reductase activity	1	6.09733	5	0.994966	1	MF
1 (‘Dub_All’)	GO:0009982	pseudouridine synthase activity	6	6.47841	5	0.487444	1	MF
1 (‘Dub_All’)	GO:0010181	FMN binding	29	20.9596	6	0.00960585	1	MF
1 (‘Dub_All’)	GO:0015035	protein disulfide oxidoreductase activity	3	6.85949	6	0.953696	1	MF
1 (‘Dub_All’)	GO:0015036	disulfide oxidoreductase activity	3	6.85949	5	0.953696	1	MF
1 (‘Dub_All’)	GO:0015075	ion transmembrane transporter activity	166	179.871	5	0.886779	1	MF
1 (‘Dub_All’)	GO:0015077	monovalent inorganic cation transmembrane transporter activity	28	52.9705	8	0.999996	1	MF
1 (‘Dub_All’)	GO:0015078	hydrogen ion transmembrane transporter activity	13	19.8163	9	0.966866	1	MF
1 (‘Dub_All’)	GO:0015079	potassium ion transmembrane transporter activity	2	17.5298	9	1	1	MF
1 (‘Dub_All’)	GO:0015081	sodium ion transmembrane transporter activity	5	9.90816	9	0.966626	1	MF
1 (‘Dub_All’)	GO:0015093	ferrous iron transmembrane transporter activity	1	1.14325	11	0.324974	1	MF
1 (‘Dub_All’)	GO:0015095	magnesium ion transmembrane transporter activity	11	6.85949	9	0.0132724	1	MF
1 (‘Dub_All’)	GO:0015101	organic cation transmembrane transporter activity	8	6.09733	7	0.109254	1	MF
1 (‘Dub_All’)	GO:0015103	inorganic anion transmembrane transporter activity	43	28.5812	7	0.000240447	0.276754	MF
1 (‘Dub_All’)	GO:0015108	chloride transmembrane transporter activity	6	6.47841	8	0.487444	1	MF
1 (‘Dub_All’)	GO:0015114	phosphate ion transmembrane transporter activity	2	2.2865	8	0.416465	1	MF
1 (‘Dub_All’)	GO:0015116	sulfate transmembrane transporter activity	35	18.292	8	2.22048e-07	0.000255578	MF
1 (‘Dub_All’)	GO:0015128	gluconate transmembrane transporter activity	9	4.95408	9	0.00518795	1	MF
1 (‘Dub_All’)	GO:0015129	lactate transmembrane transporter activity	1	1.52433	8	0.491856	1	MF
1 (‘Dub_All’)	GO:0015144	carbohydrate transmembrane transporter activity	60	50.303	5	0.0340463	1	MF
1 (‘Dub_All’)	GO:0015145	monosaccharide transmembrane transporter activity	9	7.24058	7	0.143119	1	MF
1 (‘Dub_All’)	GO:0015149	hexose transmembrane transporter activity	5	3.04866	8	0.0390572	1	MF
1 (‘Dub_All’)	GO:0015151	alpha-glucoside transmembrane transporter activity	6	4.95408	6	0.18745	1	MF
1 (‘Dub_All’)	GO:0015153	rhamnose transmembrane transporter activity	2	1.52433	9	0.158083	1	MF
1 (‘Dub_All’)	GO:0015154	disaccharide transmembrane transporter activity	15	11.4325	7	0.0646568	1	MF
1 (‘Dub_All’)	GO:0015157	oligosaccharide transmembrane transporter activity	15	11.4325	6	0.0646568	1	MF
1 (‘Dub_All’)	GO:0015159	polysaccharide transmembrane transporter activity	4	3.42975	6	0.228271	1	MF
1 (‘Dub_All’)	GO:0015166	polyol transmembrane transporter activity	12	4.573	6	1e-42	1e-39	MF
1 (‘Dub_All’)	GO:0015169	glycerol-3-phosphate transmembrane transporter activity	12	4.573	8	1e-42	1e-39	MF
1 (‘Dub_All’)	GO:0015171	amino acid transmembrane transporter activity	32	38.8705	7	0.903144	1	MF
1 (‘Dub_All’)	GO:0015174	basic amino acid transmembrane transporter activity	1	1.14325	8	0.324974	1	MF
1 (‘Dub_All’)	GO:0015175	neutral amino acid transmembrane transporter activity	12	7.62166	8	0.0134769	1	MF
1 (‘Dub_All’)	GO:0015179	L-amino acid transmembrane transporter activity	8	5.33516	8	0.0427502	1	MF
1 (‘Dub_All’)	GO:0015181	arginine transmembrane transporter activity	1	1.14325	7	0.324974	1	MF
1 (‘Dub_All’)	GO:0015185	gamma-aminobutyric acid transmembrane transporter activity	2	1.90542	8	0.285268	1	MF
1 (‘Dub_All’)	GO:0015193	L-proline transmembrane transporter activity	1	0.762166	7	0.145218	1	MF
1 (‘Dub_All’)	GO:0015197	peptide transporter activity	11	6.85949	4	0.0132724	1	MF
1 (‘Dub_All’)	GO:0015203	polyamine transmembrane transporter activity	2	2.2865	5	0.416465	1	MF
1 (‘Dub_All’)	GO:0015211	purine nucleoside transmembrane transporter activity	1	1.90542	7	0.629572	1	MF
1 (‘Dub_All’)	GO:0015235	cobalamin transporter activity	3	1.52433	4	0.0210858	1	MF
1 (‘Dub_All’)	GO:0015238	drug transmembrane transporter activity	9	6.47841	4	0.0675229	1	MF
1 (‘Dub_All’)	GO:0015267	channel activity	28	32.3921	5	0.805765	1	MF
1 (‘Dub_All’)	GO:0015276	ligand-gated ion channel activity	4	3.04866	7	0.145738	1	MF
1 (‘Dub_All’)	GO:0015288	porin activity	18	21.7217	7	0.808799	1	MF
1 (‘Dub_All’)	GO:0015291	secondary active transmembrane transporter activity	61	77.3598	5	0.989448	1	MF
1 (‘Dub_All’)	GO:0015293	symporter activity	32	32.7731	6	0.5187	1	MF
1 (‘Dub_All’)	GO:0015294	solute:cation symporter activity	9	8.00274	7	0.247642	1	MF
1 (‘Dub_All’)	GO:0015295	solute:proton symporter activity	2	2.66758	8	0.538268	1	MF
1 (‘Dub_All’)	GO:0015296	anion:cation symporter activity	7	5.33516	7	0.117788	1	MF
1 (‘Dub_All’)	GO:0015297	antiporter activity	26	36.2029	6	0.98123	1	MF
1 (‘Dub_All’)	GO:0015298	solute:cation antiporter activity	9	15.2433	7	0.972274	1	MF
1 (‘Dub_All’)	GO:0015299	solute:proton antiporter activity	9	14.1001	10	0.94323	1	MF
1 (‘Dub_All’)	GO:0015370	solute:sodium symporter activity	5	4.19191	10	0.206382	1	MF
1 (‘Dub_All’)	GO:0015399	primary active transmembrane transporter activity	92	70.1193	5	0.000376194	0.433	MF
1 (‘Dub_All’)	GO:0015405	P-P-bond-hydrolysis-driven transmembrane transporter activity	92	70.1193	6	0.000376194	0.433	MF
1 (‘Dub_All’)	GO:0015407	monosaccharide-transporting ATPase activity	3	2.66758	8	0.254047	1	MF
1 (‘Dub_All’)	GO:0015415	phosphate ion transmembrane-transporting ATPase activity	2	1.14325	9	0.0553365	1	MF
1 (‘Dub_All’)	GO:0015417	polyamine-transporting ATPase activity	2	1.14325	6	0.0553365	1	MF
1 (‘Dub_All’)	GO:0015419	sulfate transmembrane-transporting ATPase activity	22	11.4325	9	1.96508e-05	0.0226181	MF
1 (‘Dub_All’)	GO:0015420	cobalamin-transporting ATPase activity	3	1.14325	5	1e-42	1e-39	MF
1 (‘Dub_All’)	GO:0015422	oligosaccharide-transporting ATPase activity	5	3.04866	7	0.0390572	1	MF
1 (‘Dub_All’)	GO:0015423	maltose-transporting ATPase activity	5	3.04866	9	0.0390572	1	MF
1 (‘Dub_All’)	GO:0015424	amino acid-transporting ATPase activity	5	4.95408	8	0.370261	1	MF
1 (‘Dub_All’)	GO:0015430	glycerol-3-phosphate-transporting ATPase activity	6	2.2865	9	1e-42	1e-39	MF
1 (‘Dub_All’)	GO:0015444	magnesium-importing ATPase activity	11	6.09733	10	0.00304235	1	MF
1 (‘Dub_All’)	GO:0015481	maltose transporting porin activity	4	3.42975	9	0.228271	1	MF
1 (‘Dub_All’)	GO:0015556	C4-dicarboxylate transmembrane transporter activity	4	3.42975	8	0.228271	1	MF
1 (‘Dub_All’)	GO:0015574	trehalose transmembrane transporter activity	6	4.95408	7	0.18745	1	MF
1 (‘Dub_All’)	GO:0015605	organophosphate ester transmembrane transporter activity	12	4.573	5	1e-42	1e-39	MF
1 (‘Dub_All’)	GO:0015645	fatty acid ligase activity	7	7.62166	5	0.514591	1	MF
1 (‘Dub_All’)	GO:0015649	2-keto-3-deoxygluconate:proton symporter activity	2	1.14325	9	0.0553365	1	MF
1 (‘Dub_All’)	GO:0015655	alanine:sodium symporter activity	4	3.42975	8	0.228271	1	MF
1 (‘Dub_All’)	GO:0015658	branched-chain amino acid transmembrane transporter activity	4	3.04866	8	0.145738	1	MF
1 (‘Dub_All’)	GO:0015662	ATPase activity, coupled to transmembrane movement of ions, phosphorylative mechanism	12	10.2892	7	0.189348	1	MF
1 (‘Dub_All’)	GO:0015665	alcohol transmembrane transporter activity	25	13.719	5	3.40701e-05	0.0392147	MF
1 (‘Dub_All’)	GO:0015922	aspartate oxidase activity	9	4.95408	6	0.00518795	1	MF
1 (‘Dub_All’)	GO:0015926	glucosidase activity	16	9.90816	6	0.00440674	1	MF
1 (‘Dub_All’)	GO:0015927	trehalase activity	6	6.85949	6	0.561171	1	MF
1 (‘Dub_All’)	GO:0015932	nucleobase-containing compound transmembrane transporter activity	4	5.71624	5	0.735911	1	MF
1 (‘Dub_All’)	GO:0016151	nickel cation binding	5	6.09733	7	0.612672	1	MF
1 (‘Dub_All’)	GO:0016208	AMP binding	3	1.90542	7	0.073288	1	MF
1 (‘Dub_All’)	GO:0016209	antioxidant activity	25	21.3407	2	0.126161	1	MF
1 (‘Dub_All’)	GO:0016211	ammonia ligase activity	1	2.2865	6	0.736118	1	MF
1 (‘Dub_All’)	GO:0016301	kinase activity	307	308.296	5	0.465796	1	MF
1 (‘Dub_All’)	GO:0016405	CoA-ligase activity	18	9.52708	5	0.00013184	0.151748	MF
1 (‘Dub_All’)	GO:0016407	acetyltransferase activity	58	44.9678	6	0.00548662	1	MF
1 (‘Dub_All’)	GO:0016408	C-acyltransferase activity	9	9.14599	6	0.434248	1	MF
1 (‘Dub_All’)	GO:0016410	N-acyltransferase activity	49	31.6299	6	3.55283e-05	0.040893	MF
1 (‘Dub_All’)	GO:0016417	S-acyltransferase activity	5	3.04866	6	0.0390572	1	MF
1 (‘Dub_All’)	GO:0016435	rRNA (guanine) methyltransferase activity	1	3.42975	8	0.912811	1	MF
1 (‘Dub_All’)	GO:0016453	C-acetyltransferase activity	7	6.85949	7	0.37156	1	MF
1 (‘Dub_All’)	GO:0016462	pyrophosphatase activity	333	277.428	6	6.20835e-06	0.00714581	MF
1 (‘Dub_All’)	GO:0016491	oxidoreductase activity	683	641.363	3	0.00545474	1	MF
1 (‘Dub_All’)	GO:0016597	amino acid binding	23	18.292	6	0.0620115	1	MF
1 (‘Dub_All’)	GO:0016614	oxidoreductase activity, acting on CH-OH group of donors	42	67.8328	4	0.999971	1	MF
1 (‘Dub_All’)	GO:0016616	oxidoreductase activity, acting on the CH-OH group of donors, NAD or NADP as acceptor	24	41.157	5	0.999675	1	MF
1 (‘Dub_All’)	GO:0016620	oxidoreductase activity, acting on the aldehyde or oxo group of donors, NAD or NADP as acceptor	82	65.5463	5	0.0040419	1	MF
1 (‘Dub_All’)	GO:0016624	oxidoreductase activity, acting on the aldehyde or oxo group of donors, disulfide as acceptor	24	12.1947	5	4.64054e-06	0.00534126	MF
1 (‘Dub_All’)	GO:0016627	oxidoreductase activity, acting on the CH-CH group of donors	28	31.2488	4	0.730644	1	MF
1 (‘Dub_All’)	GO:0016628	oxidoreductase activity, acting on the CH-CH group of donors, NAD or NADP as acceptor	6	9.14599	5	0.867961	1	MF
1 (‘Dub_All’)	GO:0016635	oxidoreductase activity, acting on the CH-CH group of donors, quinone or related compound as acceptor	1	1.90542	5	0.629572	1	MF
1 (‘Dub_All’)	GO:0016638	oxidoreductase activity, acting on the CH-NH2 group of donors	25	23.6272	4	0.308427	1	MF
1 (‘Dub_All’)	GO:0016639	oxidoreductase activity, acting on the CH-NH2 group of donors, NAD or NADP as acceptor	6	7.62166	5	0.691549	1	MF
1 (‘Dub_All’)	GO:0016641	oxidoreductase activity, acting on the CH-NH2 group of donors, oxygen as acceptor	14	7.62166	5	0.000891756	1	MF
1 (‘Dub_All’)	GO:0016645	oxidoreductase activity, acting on the CH-NH group of donors	61	33.5353	4	7.50847e-10	8.64225e-07	MF
1 (‘Dub_All’)	GO:0016646	oxidoreductase activity, acting on the CH-NH group of donors, NAD or NADP as acceptor	27	16.3866	5	0.000300777	0.346194	MF
1 (‘Dub_All’)	GO:0016651	oxidoreductase activity, acting on NAD(P)H	39	35.4407	4	0.190903	1	MF
1 (‘Dub_All’)	GO:0016655	oxidoreductase activity, acting on NAD(P)H, quinone or similar compound as acceptor	26	19.0541	5	0.016068	1	MF
1 (‘Dub_All’)	GO:0016661	oxidoreductase activity, acting on other nitrogenous compounds as donors	19	17.5298	4	0.271829	1	MF
1 (‘Dub_All’)	GO:0016662	oxidoreductase activity, acting on other nitrogenous compounds as donors, cytochrome as acceptor	5	4.573	5	0.285895	1	MF
1 (‘Dub_All’)	GO:0016667	oxidoreductase activity, acting on a sulfur group of donors	4	19.8163	4	0.999999	1	MF
1 (‘Dub_All’)	GO:0016684	oxidoreductase activity, acting on peroxide as acceptor	19	16.3866	4	0.163485	1	MF
1 (‘Dub_All’)	GO:0016695	oxidoreductase activity, acting on hydrogen as donor	2	3.81083	4	0.800221	1	MF
1 (‘Dub_All’)	GO:0016699	oxidoreductase activity, acting on hydrogen as donor, iron-sulfur protein as acceptor	2	3.81083	5	0.800221	1	MF
1 (‘Dub_All’)	GO:0016701	oxidoreductase activity, acting on single donors with incorporation of molecular oxygen	3	2.2865	4	0.154061	1	MF
1 (‘Dub_All’)	GO:0016702	oxidoreductase activity, acting on single donors with incorporation of molecular oxygen, incorporation of two atoms of oxygen	3	1.52433	5	0.0210858	1	MF
1 (‘Dub_All’)	GO:0016705	oxidoreductase activity, acting on paired donors, with incorporation or reduction of molecular oxygen	2	4.19191	4	0.853846	1	MF
1 (‘Dub_All’)	GO:0016709	oxidoreductase activity, acting on paired donors, with incorporation or reduction of molecular oxygen, NAD(P)H as one donor, and incorporation of one atom of oxygen	2	2.66758	5	0.538268	1	MF
1 (‘Dub_All’)	GO:0016721	oxidoreductase activity, acting on superoxide radicals as acceptor	5	3.04866	4	0.0390572	1	MF
1 (‘Dub_All’)	GO:0016722	oxidoreductase activity, oxidizing metal ions	2	0.762166	4	1e-42	1e-39	MF
1 (‘Dub_All’)	GO:0016724	oxidoreductase activity, oxidizing metal ions, oxygen as acceptor	2	0.762166	5	1e-42	1e-39	MF
1 (‘Dub_All’)	GO:0016725	oxidoreductase activity, acting on CH or CH2 groups	9	8.00274	4	0.247642	1	MF
1 (‘Dub_All’)	GO:0016728	oxidoreductase activity, acting on CH or CH2 groups, disulfide as acceptor	9	7.24058	5	0.143119	1	MF
1 (‘Dub_All’)	GO:0016730	oxidoreductase activity, acting on iron-sulfur proteins as donors	10	8.76491	4	0.225931	1	MF
1 (‘Dub_All’)	GO:0016731	oxidoreductase activity, acting on iron-sulfur proteins as donors, NAD or NADP as acceptor	8	4.95408	5	0.0229558	1	MF
1 (‘Dub_All’)	GO:0016740	transferase activity	1496	1517.85	3	0.207177	1	MF
1 (‘Dub_All’)	GO:0016741	transferase activity, transferring one-carbon groups	144	137.952	4	0.225412	1	MF
1 (‘Dub_All’)	GO:0016742	hydroxymethyl-, formyl- and related transferase activity	31	17.9109	5	2.98579e-05	0.0343664	MF
1 (‘Dub_All’)	GO:0016743	carboxyl- or carbamoyltransferase activity	29	14.8622	5	9.10853e-07	0.00104839	MF
1 (‘Dub_All’)	GO:0016744	transferase activity, transferring aldehyde or ketonic groups	23	16.7676	4	0.0194565	1	MF
1 (‘Dub_All’)	GO:0016746	transferase activity, transferring acyl groups	138	126.138	4	0.0757681	1	MF
1 (‘Dub_All’)	GO:0016747	transferase activity, transferring acyl groups other than amino-acyl groups	82	72.0247	5	0.057198	1	MF
1 (‘Dub_All’)	GO:0016748	succinyltransferase activity	10	4.95408	6	0.000813267	0.93607	MF
1 (‘Dub_All’)	GO:0016749	N-succinyltransferase activity	5	1.90542	7	1e-42	1e-39	MF
1 (‘Dub_All’)	GO:0016751	S-succinyltransferase activity	5	2.66758	7	0.0144299	1	MF
1 (‘Dub_All’)	GO:0016755	transferase activity, transferring amino-acyl groups	5	2.66758	5	0.0144299	1	MF
1 (‘Dub_All’)	GO:0016757	transferase activity, transferring glycosyl groups	83	121.566	4	0.999996	1	MF
1 (‘Dub_All’)	GO:0016758	transferase activity, transferring hexosyl groups	36	43.8246	5	0.920491	1	MF
1 (‘Dub_All’)	GO:0016763	transferase activity, transferring pentosyl groups	8	24.3893	5	0.999995	1	MF
1 (‘Dub_All’)	GO:0016765	transferase activity, transferring alkyl or aryl (other than methyl) groups	18	24.7704	4	0.947285	1	MF
1 (‘Dub_All’)	GO:0016769	transferase activity, transferring nitrogenous groups	29	38.1083	4	0.963195	1	MF
1 (‘Dub_All’)	GO:0016772	transferase activity, transferring phosphorus-containing groups	525	524.37	4	0.353041	1	MF
1 (‘Dub_All’)	GO:0016773	phosphotransferase activity, alcohol group as acceptor	172	165.009	5	0.211973	1	MF
1 (‘Dub_All’)	GO:0016774	phosphotransferase activity, carboxyl group as acceptor	16	14.4811	5	0.247482	1	MF
1 (‘Dub_All’)	GO:0016775	phosphotransferase activity, nitrogenous group as acceptor	90	77.3598	5	0.0283328	1	MF
1 (‘Dub_All’)	GO:0016776	phosphotransferase activity, phosphate group as acceptor	5	8.00274	5	0.870858	1	MF
1 (‘Dub_All’)	GO:0016778	diphosphotransferase activity	2	1.90542	5	0.285268	1	MF
1 (‘Dub_All’)	GO:0016779	nucleotidyltransferase activity	106	98.7005	5	0.152762	1	MF
1 (‘Dub_All’)	GO:0016780	phosphotransferase activity, for other substituted phosphate groups	10	20.5785	5	0.998399	1	MF
1 (‘Dub_All’)	GO:0016781	phosphotransferase activity, paired acceptors	10	8.00274	5	0.131401	1	MF
1 (‘Dub_All’)	GO:0016782	transferase activity, transferring sulfur-containing groups	19	14.8622	4	0.0644519	1	MF
1 (‘Dub_All’)	GO:0016783	sulfurtransferase activity	10	8.38383	5	0.175682	1	MF
1 (‘Dub_All’)	GO:0016785	transferase activity, transferring selenium-containing groups	5	4.573	4	0.285895	1	MF
1 (‘Dub_All’)	GO:0016787	hydrolase activity	1105	1123.05	3	0.382279	1	MF
1 (‘Dub_All’)	GO:0016788	hydrolase activity, acting on ester bonds	196	223.696	4	0.98767	1	MF
1 (‘Dub_All’)	GO:0016790	thiolester hydrolase activity	1	1.14325	5	0.324974	1	MF
1 (‘Dub_All’)	GO:0016791	phosphatase activity	29	29.3434	6	0.479977	1	MF
1 (‘Dub_All’)	GO:0016796	exonuclease activity, active with either ribo- or deoxyribonucleic acids and producing 5'-phosphomonoesters	14	11.8136	7	0.159834	1	MF
1 (‘Dub_All’)	GO:0016798	hydrolase activity, acting on glycosyl bonds	93	96.414	4	0.636249	1	MF
1 (‘Dub_All’)	GO:0016799	hydrolase activity, hydrolyzing N-glycosyl compounds	7	11.0514	5	0.915398	1	MF
1 (‘Dub_All’)	GO:0016805	dipeptidase activity	2	3.42975	7	0.730909	1	MF
1 (‘Dub_All’)	GO:0016810	hydrolase activity, acting on carbon-nitrogen (but not peptide) bonds	62	57.1624	4	0.181285	1	MF
1 (‘Dub_All’)	GO:0016811	hydrolase activity, acting on carbon-nitrogen (but not peptide) bonds, in linear amides	32	24.0082	5	0.0146535	1	MF
1 (‘Dub_All’)	GO:0016813	hydrolase activity, acting on carbon-nitrogen (but not peptide) bonds, in linear amidines	12	7.24058	5	0.00722204	1	MF
1 (‘Dub_All’)	GO:0016814	hydrolase activity, acting on carbon-nitrogen (but not peptide) bonds, in cyclic amidines	7	9.52708	5	0.796165	1	MF
1 (‘Dub_All’)	GO:0016817	hydrolase activity, acting on acid anhydrides	365	298.388	4	2.38922e-07	0.000274999	MF
1 (‘Dub_All’)	GO:0016818	hydrolase activity, acting on acid anhydrides, in phosphorus-containing anhydrides	336	282.764	5	1.58796e-05	0.0182774	MF
1 (‘Dub_All’)	GO:0016820	hydrolase activity, acting on acid anhydrides, catalyzing transmembrane movement of substances	109	79.2653	5	9.68237e-06	0.0111444	MF
1 (‘Dub_All’)	GO:0016829	lyase activity	223	308.296	3	1	1	MF
1 (‘Dub_All’)	GO:0016830	carbon-carbon lyase activity	39	61.7355	4	0.99989	1	MF
1 (‘Dub_All’)	GO:0016831	carboxy-lyase activity	21	43.4435	5	0.999995	1	MF
1 (‘Dub_All’)	GO:0016832	aldehyde-lyase activity	2	6.47841	5	0.981904	1	MF
1 (‘Dub_All’)	GO:0016833	oxo-acid-lyase activity	9	7.62166	5	0.192297	1	MF
1 (‘Dub_All’)	GO:0016835	carbon-oxygen lyase activity	37	65.1652	4	0.999997	1	MF
1 (‘Dub_All’)	GO:0016836	hydro-lyase activity	29	52.9705	5	0.99999	1	MF
1 (‘Dub_All’)	GO:0016838	carbon-oxygen lyase activity, acting on phosphates	4	4.19191	5	0.415072	1	MF
1 (‘Dub_All’)	GO:0016840	carbon-nitrogen lyase activity	10	22.4839	4	0.999635	1	MF
1 (‘Dub_All’)	GO:0016841	ammonia-lyase activity	10	18.6731	5	0.99358	1	MF
1 (‘Dub_All’)	GO:0016846	carbon-sulfur lyase activity	8	4.573	4	0.0106556	1	MF
1 (‘Dub_All’)	GO:0016852	sirohydrochlorin cobaltochelatase activity	1	1.52433	4	0.491856	1	MF
1 (‘Dub_All’)	GO:0016853	isomerase activity	161	192.828	3	0.997709	1	MF
1 (‘Dub_All’)	GO:0016854	racemase and epimerase activity	8	15.6244	4	0.991218	1	MF
1 (‘Dub_All’)	GO:0016855	racemase and epimerase activity, acting on amino acids and derivatives	4	5.33516	5	0.669555	1	MF
1 (‘Dub_All’)	GO:0016857	racemase and epimerase activity, acting on carbohydrates and derivatives	4	7.62166	5	0.928667	1	MF
1 (‘Dub_All’)	GO:0016859	cis-trans isomerase activity	4	5.71624	4	0.735911	1	MF
1 (‘Dub_All’)	GO:0016860	intramolecular oxidoreductase activity	12	23.2461	4	0.998393	1	MF
1 (‘Dub_All’)	GO:0016861	intramolecular oxidoreductase activity, interconverting aldoses and ketoses	9	19.8163	5	0.998997	1	MF
1 (‘Dub_All’)	GO:0016863	intramolecular oxidoreductase activity, transposing C=C bonds	3	3.42975	5	0.469593	1	MF
1 (‘Dub_All’)	GO:0016866	intramolecular transferase activity	19	33.9164	4	0.999441	1	MF
1 (‘Dub_All’)	GO:0016868	intramolecular transferase activity, phosphotransferases	11	16.3866	5	0.940107	1	MF
1 (‘Dub_All’)	GO:0016869	intramolecular transferase activity, transferring amino groups	1	3.81083	5	0.940955	1	MF
1 (‘Dub_All’)	GO:0016874	ligase activity	261	248.847	3	0.130394	1	MF
1 (‘Dub_All’)	GO:0016875	ligase activity, forming carbon-oxygen bonds	72	64.022	4	0.0874288	1	MF
1 (‘Dub_All’)	GO:0016876	ligase activity, forming aminoacyl-tRNA and related compounds	72	64.022	5	0.0874288	1	MF
1 (‘Dub_All’)	GO:0016877	ligase activity, forming carbon-sulfur bonds	36	31.2488	4	0.115862	1	MF
1 (‘Dub_All’)	GO:0016878	acid-thiol ligase activity	36	28.9623	5	0.0384015	1	MF
1 (‘Dub_All’)	GO:0016879	ligase activity, forming carbon-nitrogen bonds	34	39.6326	4	0.848739	1	MF
1 (‘Dub_All’)	GO:0016880	acid-ammonia (or amide) ligase activity	2	2.66758	5	0.538268	1	MF
1 (‘Dub_All’)	GO:0016881	acid-amino acid ligase activity	8	16.0055	5	0.993377	1	MF
1 (‘Dub_All’)	GO:0016884	carbon-nitrogen ligase activity, with glutamine as amido-N-donor	4	3.42975	5	0.228271	1	MF
1 (‘Dub_All’)	GO:0016886	ligase activity, forming phosphoric ester bonds	7	5.33516	4	0.117788	1	MF
1 (‘Dub_All’)	GO:0016887	ATPase activity	231	192.828	8	0.000169671	0.195291	MF
1 (‘Dub_All’)	GO:0016891	endoribonuclease activity, producing 5'-phosphomonoesters	4	3.04866	8	0.145738	1	MF
1 (‘Dub_All’)	GO:0016893	endonuclease activity, active with either ribo- or deoxyribonucleic acids and producing 5'-phosphomonoesters	4	6.85949	7	0.875551	1	MF
1 (‘Dub_All’)	GO:0016895	exodeoxyribonuclease activity, producing 5'-phosphomonoesters	1	3.42975	8	0.912811	1	MF
1 (‘Dub_All’)	GO:0016896	exoribonuclease activity, producing 5'-phosphomonoesters	13	8.38383	8	0.0134753	1	MF
1 (‘Dub_All’)	GO:0016901	oxidoreductase activity, acting on the CH-OH group of donors, quinone or similar compound as acceptor	12	12.5757	5	0.504591	1	MF
1 (‘Dub_All’)	GO:0016903	oxidoreductase activity, acting on the aldehyde or oxo group of donors	106	80.0274	4	9.53646e-05	0.109765	MF
1 (‘Dub_All’)	GO:0016979	lipoate-protein ligase activity	4	3.04866	5	0.145738	1	MF
1 (‘Dub_All’)	GO:0016992	lipoate synthase activity	4	2.2865	6	0.0328983	1	MF
1 (‘Dub_All’)	GO:0017076	purine nucleotide binding	489	472.162	5	0.0991736	1	MF
1 (‘Dub_All’)	GO:0017111	nucleoside-triphosphatase activity	321	264.472	7	2.86978e-06	0.00330312	MF
1 (‘Dub_All’)	GO:0017150	tRNA dihydrouridine synthase activity	5	3.42975	5	0.0797045	1	MF
1 (‘Dub_All’)	GO:0017171	serine hydrolase activity	23	28.5812	4	0.886821	1	MF
1 (‘Dub_All’)	GO:0018271	biotin-protein ligase activity	3	1.14325	5	1e-42	1e-39	MF
1 (‘Dub_All’)	GO:0018480	5-carboxymethyl-2-hydroxymuconic-semialdehyde dehydrogenase activity	8	3.04866	6	1e-42	1e-39	MF
1 (‘Dub_All’)	GO:0018738	S-formylglutathione hydrolase activity	1	0.762166	6	0.145218	1	MF
1 (‘Dub_All’)	GO:0019001	guanyl nucleotide binding	31	30.8677	6	0.437245	1	MF
1 (‘Dub_All’)	GO:0019104	DNA N-glycosylase activity	1	7.24058	6	0.998603	1	MF
1 (‘Dub_All’)	GO:0019146	arabinose-5-phosphate isomerase activity	1	1.90542	6	0.629572	1	MF
1 (‘Dub_All’)	GO:0019148	D-cysteine desulfhydrase activity	6	2.66758	5	0.00116642	1	MF
1 (‘Dub_All’)	GO:0019200	carbohydrate kinase activity	7	15.2433	6	0.995782	1	MF
1 (‘Dub_All’)	GO:0019201	nucleotide kinase activity	5	4.573	7	0.285895	1	MF
1 (‘Dub_All’)	GO:0019202	amino acid kinase activity	8	5.71624	6	0.0713377	1	MF
1 (‘Dub_All’)	GO:0019205	nucleobase-containing compound kinase activity	5	6.09733	6	0.612672	1	MF
1 (‘Dub_All’)	GO:0019238	cyclohydrolase activity	4	4.95408	6	0.592979	1	MF
1 (‘Dub_All’)	GO:0019239	deaminase activity	6	8.00274	3	0.746306	1	MF
1 (‘Dub_All’)	GO:0019534	toxin transporter activity	7	4.573	3	0.0429411	1	MF
1 (‘Dub_All’)	GO:0019829	cation-transporting ATPase activity	14	13.3379	7	0.338471	1	MF
1 (‘Dub_All’)	GO:0019842	vitamin binding	1	0.381083	4	1e-42	1e-39	MF
1 (‘Dub_All’)	GO:0019843	rRNA binding	4	6.47841	6	0.838139	1	MF
1 (‘Dub_All’)	GO:0020037	heme binding	15	13.3379	5	0.223848	1	MF
1 (‘Dub_All’)	GO:0022803	passive transmembrane transporter activity	28	32.3921	4	0.805765	1	MF
1 (‘Dub_All’)	GO:0022804	active transmembrane transporter activity	179	169.582	4	0.152031	1	MF
1 (‘Dub_All’)	GO:0022829	wide pore channel activity	18	21.7217	6	0.808799	1	MF
1 (‘Dub_All’)	GO:0022832	voltage-gated channel activity	3	3.42975	7	0.469593	1	MF
1 (‘Dub_All’)	GO:0022834	ligand-gated channel activity	4	3.04866	7	0.145738	1	MF
1 (‘Dub_All’)	GO:0022836	gated channel activity	7	6.47841	6	0.30024	1	MF
1 (‘Dub_All’)	GO:0022838	substrate-specific channel activity	10	10.6703	6	0.519754	1	MF
1 (‘Dub_All’)	GO:0022857	transmembrane transporter activity	348	355.169	3	0.608517	1	MF
1 (‘Dub_All’)	GO:0022858	alanine transmembrane transporter activity	4	3.42975	7	0.228271	1	MF
1 (‘Dub_All’)	GO:0022884	macromolecule transmembrane transporter activity	5	5.33516	5	0.455117	1	MF
1 (‘Dub_All’)	GO:0022890	inorganic cation transmembrane transporter activity	40	68.2139	7	0.999995	1	MF
1 (‘Dub_All’)	GO:0022891	substrate-specific transmembrane transporter activity	228	237.796	4	0.749056	1	MF
1 (‘Dub_All’)	GO:0022892	substrate-specific transporter activity	255	257.231	3	0.510823	1	MF
1 (‘Dub_All’)	GO:0030145	manganese ion binding	2	10.2892	7	0.999643	1	MF
1 (‘Dub_All’)	GO:0030151	molybdenum ion binding	4	13.719	7	0.999671	1	MF
1 (‘Dub_All’)	GO:0030170	pyridoxal phosphate binding	60	51.4462	5	0.0541513	1	MF
1 (‘Dub_All’)	GO:0030234	enzyme regulator activity	6	8.38383	3	0.793756	1	MF
1 (‘Dub_All’)	GO:0030246	carbohydrate binding	16	17.1487	3	0.573426	1	MF
1 (‘Dub_All’)	GO:0030414	peptidase inhibitor activity	4	2.2865	5	0.0328983	1	MF
1 (‘Dub_All’)	GO:0030554	adenyl nucleotide binding	454	438.627	6	0.113679	1	MF
1 (‘Dub_All’)	GO:0030955	potassium ion binding	10	4.573	7	0.000191895	0.220871	MF
1 (‘Dub_All’)	GO:0031071	cysteine desulfurase activity	6	4.19191	6	0.0779094	1	MF
1 (‘Dub_All’)	GO:0031263	amine-transporting ATPase activity	5	4.95408	6	0.370261	1	MF
1 (‘Dub_All’)	GO:0031402	sodium ion binding	1	0.762166	7	0.145218	1	MF
1 (‘Dub_All’)	GO:0031406	carboxylic acid binding	27	25.1515	5	0.272668	1	MF
1 (‘Dub_All’)	GO:0031420	alkali metal ion binding	11	5.33516	6	0.000358661	0.412818	MF
1 (‘Dub_All’)	GO:0032549	ribonucleoside binding	493	473.686	5	0.0762684	1	MF
1 (‘Dub_All’)	GO:0032550	purine ribonucleoside binding	485	468.351	6	0.100975	1	MF
1 (‘Dub_All’)	GO:0032553	ribonucleotide binding	514	489.692	5	0.0434159	1	MF
1 (‘Dub_All’)	GO:0032555	purine ribonucleotide binding	485	468.732	6	0.105005	1	MF
1 (‘Dub_All’)	GO:0032559	adenyl ribonucleotide binding	454	437.864	7	0.104972	1	MF
1 (‘Dub_All’)	GO:0032561	guanyl ribonucleotide binding	31	30.8677	7	0.437245	1	MF
1 (‘Dub_All’)	GO:0033218	amide binding	5	8.76491	3	0.922916	1	MF
1 (‘Dub_All’)	GO:0033293	monocarboxylic acid binding	4	6.85949	6	0.875551	1	MF
1 (‘Dub_All’)	GO:0034061	DNA polymerase activity	9	10.2892	6	0.616566	1	MF
1 (‘Dub_All’)	GO:0034062	RNA polymerase activity	28	19.0541	6	0.0033692	1	MF
1 (‘Dub_All’)	GO:0034069	aminoglycoside N-acetyltransferase activity	1	0.762166	8	0.145218	1	MF
1 (‘Dub_All’)	GO:0034228	ethanolamine transmembrane transporter activity	8	4.95408	6	0.0229558	1	MF
1 (‘Dub_All’)	GO:0034701	tripeptidase activity	3	3.04866	7	0.362345	1	MF
1 (‘Dub_All’)	GO:0035251	UDP-glucosyltransferase activity	5	5.33516	6	0.455117	1	MF
1 (‘Dub_All’)	GO:0035639	purine ribonucleoside triphosphate binding	482	466.446	5	0.112763	1	MF
1 (‘Dub_All’)	GO:0036094	small molecule binding	1079	1036.16	3	0.00477436	1	MF
1 (‘Dub_All’)	GO:0036361	racemase activity, acting on amino acids and derivatives	3	3.04866	6	0.362345	1	MF
1 (‘Dub_All’)	GO:0036442	hydrogen-exporting ATPase activity	2	1.14325	8	0.0553365	1	MF
1 (‘Dub_All’)	GO:0038023	signaling receptor activity	81	67.8328	4	0.0175002	1	MF
1 (‘Dub_All’)	GO:0042085	5-methyltetrahydropteroyltri-L-glutamate-dependent methyltransferase activity	9	4.573	6	0.00182294	1	MF
1 (‘Dub_All’)	GO:0042242	cobyrinic acid a,c-diamide synthase activity	2	2.2865	6	0.416465	1	MF
1 (‘Dub_All’)	GO:0042279	nitrite reductase (cytochrome, ammonia-forming) activity	5	3.42975	6	0.0797045	1	MF
1 (‘Dub_All’)	GO:0042286	glutamate-1-semialdehyde 2,1-aminomutase activity	1	3.81083	6	0.940955	1	MF
1 (‘Dub_All’)	GO:0042578	phosphoric ester hydrolase activity	35	43.0624	5	0.929048	1	MF
1 (‘Dub_All’)	GO:0042623	ATPase activity, coupled	134	108.99	9	0.000946203	1	MF
1 (‘Dub_All’)	GO:0042625	ATPase activity, coupled to transmembrane movement of ions	38	26.6758	6	0.00205669	1	MF
1 (‘Dub_All’)	GO:0042626	ATPase activity, coupled to transmembrane movement of substances	92	69.3571	7	0.00023176	0.266755	MF
1 (‘Dub_All’)	GO:0042834	peptidoglycan binding	2	1.52433	5	0.158083	1	MF
1 (‘Dub_All’)	GO:0042879	aldonate transmembrane transporter activity	9	4.95408	8	0.00518795	1	MF
1 (‘Dub_All’)	GO:0042895	antibiotic transporter activity	7	4.573	4	0.0429411	1	MF
1 (‘Dub_All’)	GO:0042910	xenobiotic transporter activity	5	2.66758	3	0.0144299	1	MF
1 (‘Dub_All’)	GO:0042925	benzoate transporter activity	5	2.66758	4	0.0144299	1	MF
1 (‘Dub_All’)	GO:0042947	glucoside transmembrane transporter activity	6	4.95408	5	0.18745	1	MF
1 (‘Dub_All’)	GO:0042954	lipoprotein transporter activity	6	4.19191	5	0.0779094	1	MF
1 (‘Dub_All’)	GO:0042958	maltodextrin transmembrane transporter activity	4	3.42975	7	0.228271	1	MF
1 (‘Dub_All’)	GO:0042970	homoserine transmembrane transporter activity	7	3.42975	9	0.00264491	1	MF
1 (‘Dub_All’)	GO:0043167	ion binding	1210	1217.18	3	0.197176	1	MF
1 (‘Dub_All’)	GO:0043168	anion binding	640	611.257	4	0.0284647	1	MF
1 (‘Dub_All’)	GO:0043169	cation binding	573	607.827	4	0.918945	1	MF
1 (‘Dub_All’)	GO:0043177	organic acid binding	27	25.1515	4	0.272668	1	MF
1 (‘Dub_All’)	GO:0043211	carbohydrate-transporting ATPase activity	6	5.33516	6	0.2571	1	MF
1 (‘Dub_All’)	GO:0043225	anion transmembrane-transporting ATPase activity	24	13.3379	7	6.52837e-05	0.0751416	MF
1 (‘Dub_All’)	GO:0043492	ATPase activity, coupled to movement of substances	92	69.3571	10	0.00023176	0.266755	MF
1 (‘Dub_All’)	GO:0043565	sequence-specific DNA binding	35	38.8705	6	0.750656	1	MF
1 (‘Dub_All’)	GO:0043566	structure-specific DNA binding	3	2.66758	6	0.254047	1	MF
1 (‘Dub_All’)	GO:0043815	phosphoribosylglycinamide formyltransferase 2 activity	5	3.04866	6	0.0390572	1	MF
1 (‘Dub_All’)	GO:0043824	succinylglutamate-semialdehyde dehydrogenase activity	7	3.04866	6	0.000444411	0.511517	MF
1 (‘Dub_All’)	GO:0043825	succinylornithine transaminase activity	5	2.66758	6	0.0144299	1	MF
1 (‘Dub_All’)	GO:0043828	tRNA 2-selenouridine synthase activity	2	1.90542	5	0.285268	1	MF
1 (‘Dub_All’)	GO:0043879	glycolate transmembrane transporter activity	5	4.19191	8	0.206382	1	MF
1 (‘Dub_All’)	GO:0044769	ATPase activity, coupled to transmembrane movement of ions, rotational mechanism	2	3.04866	7	0.64381	1	MF
1 (‘Dub_All’)	GO:0045127	N-acetylglucosamine kinase activity	2	1.52433	7	0.158083	1	MF
1 (‘Dub_All’)	GO:0045148	tripeptide aminopeptidase activity	3	3.04866	8	0.362345	1	MF
1 (‘Dub_All’)	GO:0045437	uridine nucleosidase activity	1	0.381083	7	1e-42	1e-39	MF
1 (‘Dub_All’)	GO:0046421	methylisocitrate lyase activity	2	1.52433	6	0.158083	1	MF
1 (‘Dub_All’)	GO:0046527	glucosyltransferase activity	5	8.00274	6	0.870858	1	MF
1 (‘Dub_All’)	GO:0046857	oxidoreductase activity, acting on other nitrogenous compounds as donors, with NAD or NADP as acceptor	1	2.66758	5	0.815251	1	MF
1 (‘Dub_All’)	GO:0046872	metal ion binding	565	600.587	5	0.927244	1	MF
1 (‘Dub_All’)	GO:0046873	metal ion transmembrane transporter activity	19	42.6813	8	0.999999	1	MF
1 (‘Dub_All’)	GO:0046906	tetrapyrrole binding	15	13.3379	4	0.223848	1	MF
1 (‘Dub_All’)	GO:0046914	transition metal ion binding	90	116.993	6	0.999141	1	MF
1 (‘Dub_All’)	GO:0046915	transition metal ion transmembrane transporter activity	1	5.71624	9	0.992329	1	MF
1 (‘Dub_All’)	GO:0046917	triphosphoribosyl-dephospho-CoA synthase activity	5	5.33516	6	0.455117	1	MF
1 (‘Dub_All’)	GO:0046943	carboxylic acid transmembrane transporter activity	51	52.9705	6	0.594945	1	MF
1 (‘Dub_All’)	GO:0046961	proton-transporting ATPase activity, rotational mechanism	2	1.14325	10	0.0553365	1	MF
1 (‘Dub_All’)	GO:0046983	protein dimerization activity	9	16.3866	4	0.987135	1	MF
1 (‘Dub_All’)	GO:0047304	2-aminoethylphosphonate-pyruvate transaminase activity	1	0.762166	6	0.145218	1	MF
1 (‘Dub_All’)	GO:0047360	undecaprenyl-phosphate galactose phosphotransferase activity	1	1.90542	6	0.629572	1	MF
1 (‘Dub_All’)	GO:0047429	nucleoside-triphosphate diphosphatase activity	2	2.66758	7	0.538268	1	MF
1 (‘Dub_All’)	GO:0047456	2-methylisocitrate dehydratase activity	6	3.42975	6	0.0187313	1	MF
1 (‘Dub_All’)	GO:0047547	2-methylcitrate dehydratase activity	3	11.8136	6	0.999567	1	MF
1 (‘Dub_All’)	GO:0047661	amino-acid racemase activity	3	3.04866	7	0.362345	1	MF
1 (‘Dub_All’)	GO:0047663	aminoglycoside 6'-N-acetyltransferase activity	1	0.762166	9	0.145218	1	MF
1 (‘Dub_All’)	GO:0048037	cofactor binding	186	161.198	3	0.00504466	1	MF
1 (‘Dub_All’)	GO:0048038	quinone binding	17	14.4811	4	0.156235	1	MF
1 (‘Dub_All’)	GO:0048472	threonine-phosphate decarboxylase activity	2	3.42975	6	0.730909	1	MF
1 (‘Dub_All’)	GO:0050136	NADH dehydrogenase (quinone) activity	24	16.7676	6	0.00896463	1	MF
1 (‘Dub_All’)	GO:0050218	propionate-CoA ligase activity	6	8.76491	6	0.834141	1	MF
1 (‘Dub_All’)	GO:0050263	ribosylpyrimidine nucleosidase activity	1	0.381083	6	1e-42	1e-39	MF
1 (‘Dub_All’)	GO:0050418	hydroxylamine reductase activity	5	3.04866	5	0.0390572	1	MF
1 (‘Dub_All’)	GO:0050660	flavin adenine dinucleotide binding	39	44.9678	5	0.848451	1	MF
1 (‘Dub_All’)	GO:0050662	coenzyme binding	93	85.3626	4	0.127147	1	MF
1 (‘Dub_All’)	GO:0051082	unfolded protein binding	5	7.24058	4	0.792167	1	MF
1 (‘Dub_All’)	GO:0051119	sugar transmembrane transporter activity	28	22.4839	6	0.0544518	1	MF
1 (‘Dub_All’)	GO:0051183	vitamin transporter activity	3	1.52433	3	0.0210858	1	MF
1 (‘Dub_All’)	GO:0051213	dioxygenase activity	9	5.71624	4	0.0236882	1	MF
1 (‘Dub_All’)	GO:0051723	protein methylesterase activity	2	1.52433	6	0.158083	1	MF
1 (‘Dub_All’)	GO:0051920	peroxiredoxin activity	2	2.2865	3	0.416465	1	MF
1 (‘Dub_All’)	GO:0051978	lysophospholipid transporter activity	2	1.14325	6	0.0553365	1	MF
1 (‘Dub_All’)	GO:0052590	sn-glycerol-3-phosphate:ubiquinone oxidoreductase activity	8	8.38383	7	0.472439	1	MF
1 (‘Dub_All’)	GO:0052591	sn-glycerol-3-phosphate:ubiquinone-8 oxidoreductase activity	4	4.19191	8	0.415072	1	MF
1 (‘Dub_All’)	GO:0052689	carboxylic ester hydrolase activity	9	11.4325	5	0.763398	1	MF
1 (‘Dub_All’)	GO:0060089	molecular transducer activity	171	145.574	2	0.00289775	1	MF
1 (‘Dub_All’)	GO:0061134	peptidase regulator activity	4	2.2865	4	0.0328983	1	MF
1 (‘Dub_All’)	GO:0061135	endopeptidase regulator activity	2	1.14325	5	0.0553365	1	MF
1 (‘Dub_All’)	GO:0061505	DNA topoisomerase II activity	11	8.38383	5	0.0871081	1	MF
1 (‘Dub_All’)	GO:0061731	ribonucleoside-diphosphate reductase activity	8	6.09733	6	0.109254	1	MF
1 (‘Dub_All’)	GO:0070001	aspartic-type peptidase activity	2	2.2865	6	0.416465	1	MF
1 (‘Dub_All’)	GO:0070008	serine-type exopeptidase activity	2	1.90542	6	0.285268	1	MF
1 (‘Dub_All’)	GO:0070011	peptidase activity, acting on L-amino acid peptides	49	86.8869	5	1	1	MF
1 (‘Dub_All’)	GO:0070035	purine NTP-dependent helicase activity	27	24.3893	9	0.20972	1	MF
1 (‘Dub_All’)	GO:0070039	rRNA (guanosine-2'-O-)-methyltransferase activity	1	0.381083	7	1e-42	1e-39	MF
1 (‘Dub_All’)	GO:0070204	2-succinyl-5-enolpyruvyl-6-hydroxy-3-cyclohexene-1-carboxylic-acid synthase activity	14	6.47841	5	2.9116e-05	0.0335125	MF
1 (‘Dub_All’)	GO:0070283	radical SAM enzyme activity	4	2.2865	3	0.0328983	1	MF
1 (‘Dub_All’)	GO:0070566	adenylyltransferase activity	4	8.76491	6	0.970984	1	MF
1 (‘Dub_All’)	GO:0070567	cytidylyltransferase activity	2	1.90542	6	0.285268	1	MF
1 (‘Dub_All’)	GO:0070569	uridylyltransferase activity	6	7.62166	6	0.691549	1	MF
1 (‘Dub_All’)	GO:0071949	FAD binding	6	6.09733	6	0.41037	1	MF
1 (‘Dub_All’)	GO:0072341	modified amino acid binding	1	0.381083	3	1e-42	1e-39	MF
1 (‘Dub_All’)	GO:0072509	divalent inorganic cation transmembrane transporter activity	12	9.14599	8	0.0808075	1	MF
1 (‘Dub_All’)	GO:0090482	vitamin transmembrane transporter activity	3	1.14325	4	1e-42	1e-39	MF
1 (‘Dub_All’)	GO:0090484	drug transporter activity	16	11.0514	3	0.0199287	1	MF
1 (‘Dub_All’)	GO:0090599	alpha-glucosidase activity	11	6.09733	7	0.00304235	1	MF
1 (‘Dub_All’)	GO:0097159	organic cyclic compound binding	1671	1632.56	3	0.00160544	1	MF
1 (‘Dub_All’)	GO:0097367	carbohydrate derivative binding	524	496.551	3	0.0295428	1	MF
1 (‘Dub_All’)	GO:0098772	molecular function regulator	6	8.38383	2	0.793756	1	MF
1 (‘Dub_All’)	GO:0098809	nitrite reductase activity	6	5.71624	5	0.332543	1	MF
1 (‘Dub_All’)	GO:1901265	nucleoside phosphate binding	1044	1005.68	4	0.00825834	1	MF
1 (‘Dub_All’)	GO:1901363	heterocyclic compound binding	1671	1632.56	3	0.00160544	1	MF
1 (‘Dub_All’)	GO:1901476	carbohydrate transporter activity	60	50.303	3	0.0340463	1	MF
1 (‘Dub_All’)	GO:1901505	carbohydrate derivative transporter activity	24	18.292	3	0.0337954	1	MF
1 (‘Dub_All’)	GO:1901618	organic hydroxy compound transmembrane transporter activity	26	15.2433	4	0.000156708	0.180371	MF
1 (‘Dub_All’)	GO:1901677	phosphate transmembrane transporter activity	14	6.47841	4	2.9116e-05	0.0335125	MF
1 (‘Dub_All’)	GO:1901681	sulfur compound binding	4	7.24058	3	0.905324	1	MF
1 (‘Dub_All’)	GO:1901682	sulfur compound transmembrane transporter activity	35	19.0541	4	1.1929e-06	0.00137303	MF
2 (‘Ent_Pull/Gall’)	GO:0009987	cellular process	7	9.58714	2	0.712317	1	BP
2 (‘Ent_Pull/Gall’)	GO:0044699	single-organism process	10	8.36842	2	0.194925	1	BP
2 (‘Ent_Pull/Gall’)	GO:0044763	single-organism cellular process	5	5.38245	3	0.4344	1	BP
2 (‘Ent_Pull/Gall’)	GO:0050789	regulation of biological process	1	1.46817	3	0.429464	1	BP
2 (‘Ent_Pull/Gall’)	GO:0050794	regulation of cellular process	1	1.40239	4	0.407089	1	BP
2 (‘Ent_Pull/Gall’)	GO:0065007	biological regulation	1	1.49547	2	0.438619	1	BP
2 (‘Ent_Pull/Gall’)	GO:0008152	metabolic process	13	11.625	2	0.232089	1	BP
2 (‘Ent_Pull/Gall’)	GO:0043170	macromolecule metabolic process	2	4.14264	4	0.776282	1	BP
2 (‘Ent_Pull/Gall’)	GO:0044238	primary metabolic process	8	7.47983	3	0.308549	1	BP
2 (‘Ent_Pull/Gall’)	GO:0071704	organic substance metabolic process	10	8.42675	3	0.200642	1	BP
2 (‘Ent_Pull/Gall’)	GO:0006139	nucleobase-containing compound metabolic process	2	3.42034	5	0.658258	1	BP
2 (‘Ent_Pull/Gall’)	GO:0006725	cellular aromatic compound metabolic process	3	3.92917	4	0.543426	1	BP
2 (‘Ent_Pull/Gall’)	GO:0006807	nitrogen compound metabolic process	5	5.77586	3	0.500096	1	BP
2 (‘Ent_Pull/Gall’)	GO:0034641	cellular nitrogen compound metabolic process	3	4.33872	4	0.620215	1	BP
2 (‘Ent_Pull/Gall’)	GO:0044237	cellular metabolic process	7	8.00231	3	0.518792	1	BP
2 (‘Ent_Pull/Gall’)	GO:0044260	cellular macromolecule metabolic process	2	3.76536	5	0.719525	1	BP
2 (‘Ent_Pull/Gall’)	GO:0044710	single-organism metabolic process	9	5.7225	3	0.0578861	1	BP
2 (‘Ent_Pull/Gall’)	GO:0046483	heterocycle metabolic process	3	4.04832	4	0.56661	1	BP
2 (‘Ent_Pull/Gall’)	GO:0090304	nucleic acid metabolic process	2	2.74769	6	0.512699	1	BP
2 (‘Ent_Pull/Gall’)	GO:1901360	organic cyclic compound metabolic process	3	4.11533	4	0.579355	1	BP
2 (‘Ent_Pull/Gall’)	GO:0006082	organic acid metabolic process	2	2.14702	4	0.358976	1	BP
2 (‘Ent_Pull/Gall’)	GO:0055114	oxidation-reduction process	2	1.46196	4	0.179444	1	BP
2 (‘Ent_Pull/Gall’)	GO:0019752	carboxylic acid metabolic process	2	2.10607	6	0.348036	1	BP
2 (‘Ent_Pull/Gall’)	GO:0043436	oxoacid metabolic process	2	2.13834	5	0.356658	1	BP
2 (‘Ent_Pull/Gall’)	GO:0044281	small molecule metabolic process	6	3.34836	4	0.0505257	1	BP
2 (‘Ent_Pull/Gall’)	GO:1901564	organonitrogen compound metabolic process	3	2.96364	4	0.337866	1	BP
2 (‘Ent_Pull/Gall’)	GO:0005975	carbohydrate metabolic process	4	1.26091	4	0.00906216	1	BP
2 (‘Ent_Pull/Gall’)	GO:0006066	alcohol metabolic process	2	0.125346	5	0.000287773	0.404896	BP
2 (‘Ent_Pull/Gall’)	GO:0019400	alditol metabolic process	1	0.0446779	7	0.000940122	1	BP
2 (‘Ent_Pull/Gall’)	GO:0019751	polyol metabolic process	2	0.0595706	6	3.13759e-05	0.0441459	BP
2 (‘Ent_Pull/Gall’)	GO:0044262	cellular carbohydrate metabolic process	2	0.421958	5	0.00899735	1	BP
2 (‘Ent_Pull/Gall’)	GO:0044723	single-organism carbohydrate metabolic process	3	0.770694	5	0.00777865	1	BP
2 (‘Ent_Pull/Gall’)	GO:1901615	organic hydroxy compound metabolic process	2	0.208497	4	0.00125972	1	BP
2 (‘Ent_Pull/Gall’)	GO:0051179	localization	3	3.2466	2	0.40019	1	BP
2 (‘Ent_Pull/Gall’)	GO:0051234	establishment of localization	3	3.14979	3	0.37893	1	BP
2 (‘Ent_Pull/Gall’)	GO:0006810	transport	3	3.13986	4	0.376744	1	BP
2 (‘Ent_Pull/Gall’)	GO:0009058	biosynthetic process	4	4.34493	3	0.426362	1	BP
2 (‘Ent_Pull/Gall’)	GO:0009059	macromolecule biosynthetic process	2	2.33318	5	0.408233	1	BP
2 (‘Ent_Pull/Gall’)	GO:0010467	gene expression	2	2.20659	5	0.374837	1	BP
2 (‘Ent_Pull/Gall’)	GO:0016070	RNA metabolic process	2	2.01547	6	0.323771	1	BP
2 (‘Ent_Pull/Gall’)	GO:0018130	heterocycle biosynthetic process	3	2.20659	5	0.177995	1	BP
2 (‘Ent_Pull/Gall’)	GO:0019438	aromatic compound biosynthetic process	3	2.12096	5	0.161709	1	BP
2 (‘Ent_Pull/Gall’)	GO:0032774	RNA biosynthetic process	2	1.37136	6	0.157649	1	BP
2 (‘Ent_Pull/Gall’)	GO:0034645	cellular macromolecule biosynthetic process	2	2.31705	6	0.404005	1	BP
2 (‘Ent_Pull/Gall’)	GO:0034654	nucleobase-containing compound biosynthetic process	2	1.73251	6	0.248407	1	BP
2 (‘Ent_Pull/Gall’)	GO:0044249	cellular biosynthetic process	3	4.08307	4	0.573246	1	BP
2 (‘Ent_Pull/Gall’)	GO:0044271	cellular nitrogen compound biosynthetic process	3	2.57519	5	0.253253	1	BP
2 (‘Ent_Pull/Gall’)	GO:0097659	nucleic acid-templated transcription	2	1.36268	7	0.155603	1	BP
2 (‘Ent_Pull/Gall’)	GO:1901362	organic cyclic compound biosynthetic process	3	2.25748	5	0.18792	1	BP
2 (‘Ent_Pull/Gall’)	GO:1901576	organic substance biosynthetic process	4	4.18111	4	0.395179	1	BP
2 (‘Ent_Pull/Gall’)	GO:0006351	transcription, DNA-templated	2	1.36268	7	0.155603	1	BP
2 (‘Ent_Pull/Gall’)	GO:0009889	regulation of biosynthetic process	1	0.779381	5	0.182918	1	BP
2 (‘Ent_Pull/Gall’)	GO:0010468	regulation of gene expression	1	0.805444	6	0.192226	1	BP
2 (‘Ent_Pull/Gall’)	GO:0010556	regulation of macromolecule biosynthetic process	1	0.775658	6	0.181594	1	BP
2 (‘Ent_Pull/Gall’)	GO:0019219	regulation of nucleobase-containing compound metabolic process	1	0.723534	6	0.163216	1	BP
2 (‘Ent_Pull/Gall’)	GO:0019222	regulation of metabolic process	1	0.832747	4	0.20204	1	BP
2 (‘Ent_Pull/Gall’)	GO:0031323	regulation of cellular metabolic process	1	0.781864	5	0.183802	1	BP
2 (‘Ent_Pull/Gall’)	GO:0031326	regulation of cellular biosynthetic process	1	0.775658	6	0.181594	1	BP
2 (‘Ent_Pull/Gall’)	GO:0051171	regulation of nitrogen compound metabolic process	1	0.776899	5	0.182035	1	BP
2 (‘Ent_Pull/Gall’)	GO:0051252	regulation of RNA metabolic process	1	0.721052	7	0.162349	1	BP
2 (‘Ent_Pull/Gall’)	GO:0060255	regulation of macromolecule metabolic process	1	0.811649	5	0.194451	1	BP
2 (‘Ent_Pull/Gall’)	GO:0080090	regulation of primary metabolic process	1	0.785587	5	0.185129	1	BP
2 (‘Ent_Pull/Gall’)	GO:1903506	regulation of nucleic acid-templated transcription	1	0.721052	8	0.162349	1	BP
2 (‘Ent_Pull/Gall’)	GO:2000112	regulation of cellular macromolecule biosynthetic process	1	0.775658	7	0.181594	1	BP
2 (‘Ent_Pull/Gall’)	GO:2001141	regulation of RNA biosynthetic process	1	0.721052	7	0.162349	1	BP
2 (‘Ent_Pull/Gall’)	GO:0006355	regulation of transcription, DNA-templated	1	0.721052	7	0.162349	1	BP
2 (‘Ent_Pull/Gall’)	GO:0006811	ion transport	1	0.897282	6	0.225434	1	BP
2 (‘Ent_Pull/Gall’)	GO:0006812	cation transport	1	0.368593	7	0.0530147	1	BP
2 (‘Ent_Pull/Gall’)	GO:0030001	metal ion transport	1	0.245729	8	0.0254821	1	BP
2 (‘Ent_Pull/Gall’)	GO:0015672	monovalent inorganic cation transport	1	0.217184	8	0.0202685	1	BP
2 (‘Ent_Pull/Gall’)	GO:0044765	single-organism transport	1	1.54263	5	0.454236	1	BP
2 (‘Ent_Pull/Gall’)	GO:1902578	single-organism localization	1	1.55256	3	0.457492	1	BP
2 (‘Ent_Pull/Gall’)	GO:0006814	sodium ion transport	1	0.0856327	9	0.00340669	1	BP
2 (‘Ent_Pull/Gall’)	GO:0009056	catabolic process	4	0.929549	3	0.00257185	1	BP
2 (‘Ent_Pull/Gall’)	GO:0044282	small molecule catabolic process	2	0.544822	5	0.0177345	1	BP
2 (‘Ent_Pull/Gall’)	GO:0044712	single-organism catabolic process	3	0.713606	4	0.00597341	1	BP
2 (‘Ent_Pull/Gall’)	GO:0046164	alcohol catabolic process	1	0.0781864	6	0.00285007	1	BP
2 (‘Ent_Pull/Gall’)	GO:1901565	organonitrogen compound catabolic process	1	0.389691	5	0.0584647	1	BP
2 (‘Ent_Pull/Gall’)	GO:1901575	organic substance catabolic process	3	0.87122	4	0.0117601	1	BP
2 (‘Ent_Pull/Gall’)	GO:1901616	organic hydroxy compound catabolic process	1	0.0781864	5	0.00285007	1	BP
2 (‘Ent_Pull/Gall’)	GO:0044283	small molecule biosynthetic process	2	1.1095	5	0.100198	1	BP
2 (‘Ent_Pull/Gall’)	GO:0044711	single-organism biosynthetic process	2	2.03409	4	0.328761	1	BP
2 (‘Ent_Pull/Gall’)	GO:0006520	cellular amino acid metabolic process	2	1.54387	7	0.199794	1	BP
2 (‘Ent_Pull/Gall’)	GO:0009063	cellular amino acid catabolic process	1	0.242005	8	0.0247742	1	BP
2 (‘Ent_Pull/Gall’)	GO:0016054	organic acid catabolic process	1	0.395896	5	0.0601029	1	BP
2 (‘Ent_Pull/Gall’)	GO:0044248	cellular catabolic process	2	0.64783	4	0.0276905	1	BP
2 (‘Ent_Pull/Gall’)	GO:0046395	carboxylic acid catabolic process	1	0.395896	6	0.0601029	1	BP
2 (‘Ent_Pull/Gall’)	GO:1901605	alpha-amino acid metabolic process	1	0.832747	8	0.20204	1	BP
2 (‘Ent_Pull/Gall’)	GO:1901606	alpha-amino acid catabolic process	1	0.215943	9	0.0200532	1	BP
2 (‘Ent_Pull/Gall’)	GO:0042254	ribosome biogenesis	2	0.1179	5	0.000240352	0.338175	BP
2 (‘Ent_Pull/Gall’)	GO:0022613	ribonucleoprotein complex biogenesis	2	0.1179	4	0.000240352	0.338175	BP
2 (‘Ent_Pull/Gall’)	GO:0044085	cellular component biogenesis	2	0.260621	3	0.00237541	1	BP
2 (‘Ent_Pull/Gall’)	GO:0071840	cellular component organization or biogenesis	2	0.5895	2	0.0217559	1	BP
2 (‘Ent_Pull/Gall’)	GO:1901566	organonitrogen compound biosynthetic process	1	1.91867	5	0.568993	1	BP
2 (‘Ent_Pull/Gall’)	GO:0005984	disaccharide metabolic process	1	0.0409548	7	0.00078987	1	BP
2 (‘Ent_Pull/Gall’)	GO:0005991	trehalose metabolic process	1	0.0409548	8	0.00078987	1	BP
2 (‘Ent_Pull/Gall’)	GO:0009311	oligosaccharide metabolic process	1	0.114177	6	0.00596455	1	BP
2 (‘Ent_Pull/Gall’)	GO:0016051	carbohydrate biosynthetic process	1	0.372316	5	0.0539627	1	BP
2 (‘Ent_Pull/Gall’)	GO:0006766	vitamin metabolic process	1	0.177471	5	0.0138741	1	BP
2 (‘Ent_Pull/Gall’)	GO:0006767	water-soluble vitamin metabolic process	1	0.177471	6	0.0138741	1	BP
2 (‘Ent_Pull/Gall’)	GO:0009235	cobalamin metabolic process	1	0.0856327	7	0.00340669	1	BP
2 (‘Ent_Pull/Gall’)	GO:0009110	vitamin biosynthetic process	1	0.166301	6	0.0122669	1	BP
2 (‘Ent_Pull/Gall’)	GO:0033013	tetrapyrrole metabolic process	1	0.136516	5	0.00841674	1	BP
2 (‘Ent_Pull/Gall’)	GO:0033014	tetrapyrrole biosynthetic process	1	0.134034	6	0.00812541	1	BP
2 (‘Ent_Pull/Gall’)	GO:0042364	water-soluble vitamin biosynthetic process	1	0.166301	7	0.0122669	1	BP
2 (‘Ent_Pull/Gall’)	GO:0009236	cobalamin biosynthetic process	1	0.0856327	8	0.00340669	1	BP
2 (‘Ent_Pull/Gall’)	GO:0009313	oligosaccharide catabolic process	1	0.022339	7	0.000231745	0.326065	BP
2 (‘Ent_Pull/Gall’)	GO:0016052	carbohydrate catabolic process	1	0.189881	5	0.0157603	1	BP
2 (‘Ent_Pull/Gall’)	GO:0044275	cellular carbohydrate catabolic process	1	0.0508832	6	0.0012186	1	BP
2 (‘Ent_Pull/Gall’)	GO:0044724	single-organism carbohydrate catabolic process	1	0.173747	6	0.0133288	1	BP
2 (‘Ent_Pull/Gall’)	GO:0046352	disaccharide catabolic process	1	0.022339	8	0.000231745	0.326065	BP
2 (‘Ent_Pull/Gall’)	GO:0005993	trehalose catabolic process	1	0.022339	9	0.000231745	0.326065	BP
2 (‘Ent_Pull/Gall’)	GO:0005996	monosaccharide metabolic process	1	0.238282	5	0.0240745	1	BP
2 (‘Ent_Pull/Gall’)	GO:0006006	glucose metabolic process	1	0.0781864	7	0.00285007	1	BP
2 (‘Ent_Pull/Gall’)	GO:0019318	hexose metabolic process	1	0.170024	6	0.012793	1	BP
2 (‘Ent_Pull/Gall’)	GO:0019319	hexose biosynthetic process	1	0.0558474	7	0.00146638	1	BP
2 (‘Ent_Pull/Gall’)	GO:0046364	monosaccharide biosynthetic process	1	0.0570884	6	0.00153176	1	BP
2 (‘Ent_Pull/Gall’)	GO:0006094	gluconeogenesis	1	0.0558474	8	0.00146638	1	BP
2 (‘Ent_Pull/Gall’)	GO:0006071	glycerol metabolic process	1	0.0210979	8	0.000206166	0.290076	BP
2 (‘Ent_Pull/Gall’)	GO:0034311	diol metabolic process	1	0.0148926	7	0.000100467	0.141357	BP
2 (‘Ent_Pull/Gall’)	GO:0034313	diol catabolic process	1	0.0148926	8	0.000100467	0.141357	BP
2 (‘Ent_Pull/Gall’)	GO:0042844	glycol metabolic process	1	0.0148926	8	0.000100467	0.141357	BP
2 (‘Ent_Pull/Gall’)	GO:0042846	glycol catabolic process	1	0.0148926	9	0.000100467	0.141357	BP
2 (‘Ent_Pull/Gall’)	GO:0046174	polyol catabolic process	1	0.0248211	7	0.000287311	0.404247	BP
2 (‘Ent_Pull/Gall’)	GO:0051143	propanediol metabolic process	1	0.0148926	9	0.000100467	0.141357	BP
2 (‘Ent_Pull/Gall’)	GO:0051144	propanediol catabolic process	1	0.0148926	10	0.000100467	0.141357	BP
2 (‘Ent_Pull/Gall’)	GO:0046416	D-amino acid metabolic process	1	0.0136516	9	8.37921e-05	0.117896	BP
2 (‘Ent_Pull/Gall’)	GO:0022610	biological adhesion	1	0.140239	2	0.00886241	1	BP
2 (‘Ent_Pull/Gall’)	GO:0007155	cell adhesion	1	0.140239	3	0.00886241	1	BP
2 (‘Ent_Pull/Gall’)	GO:0019478	D-amino acid catabolic process	1	0.00620527	10	1.5311e-05	0.0215426	BP
2 (‘Ent_Pull/Gall’)	GO:0003674	molecular_function	27	22.0144	1	0.0225752	1	MF
2 (‘Ent_Pull/Gall’)	GO:0003824	catalytic activity	15	12.8692	2	0.131167	1	MF
2 (‘Ent_Pull/Gall’)	GO:0016787	hydrolase activity	2	3.24788	3	0.617753	1	MF
2 (‘Ent_Pull/Gall’)	GO:0005488	binding	7	6.92778	2	0.340926	1	MF
2 (‘Ent_Pull/Gall’)	GO:0036094	small molecule binding	1	2.9966	3	0.794137	1	MF
2 (‘Ent_Pull/Gall’)	GO:0097159	organic cyclic compound binding	5	4.72138	3	0.307505	1	MF
2 (‘Ent_Pull/Gall’)	GO:1901265	nucleoside phosphate binding	1	2.90843	4	0.780511	1	MF
2 (‘Ent_Pull/Gall’)	GO:1901363	heterocyclic compound binding	5	4.72138	3	0.307505	1	MF
2 (‘Ent_Pull/Gall’)	GO:0000166	nucleotide binding	1	2.90843	4	0.780511	1	MF
2 (‘Ent_Pull/Gall’)	GO:0003676	nucleic acid binding	4	1.58922	4	0.0213612	1	MF
2 (‘Ent_Pull/Gall’)	GO:0003677	DNA binding	4	1.01393	5	0.00357289	1	MF
2 (‘Ent_Pull/Gall’)	GO:0043167	ion binding	3	3.5201	3	0.45035	1	MF
2 (‘Ent_Pull/Gall’)	GO:0043168	anion binding	1	1.76776	4	0.522404	1	MF
2 (‘Ent_Pull/Gall’)	GO:0016491	oxidoreductase activity	7	1.85483	3	0.000549397	0.632356	MF
2 (‘Ent_Pull/Gall’)	GO:0016740	transferase activity	1	4.38965	3	0.928615	1	MF
2 (‘Ent_Pull/Gall’)	GO:0016829	lyase activity	3	0.891596	3	0.0124064	1	MF
2 (‘Ent_Pull/Gall’)	GO:0016830	carbon-carbon lyase activity	1	0.17854	4	0.0139836	1	MF
2 (‘Ent_Pull/Gall’)	GO:0043169	cation binding	2	1.75784	4	0.251882	1	MF
2 (‘Ent_Pull/Gall’)	GO:0046872	metal ion binding	2	1.7369	5	0.246436	1	MF
2 (‘Ent_Pull/Gall’)	GO:0005215	transporter activity	2	1.69502	2	0.235599	1	MF
2 (‘Ent_Pull/Gall’)	GO:0046914	transition metal ion binding	1	0.338344	6	0.0453528	1	MF
2 (‘Ent_Pull/Gall’)	GO:0008270	zinc ion binding	1	0.170825	7	0.0128631	1	MF
2 (‘Ent_Pull/Gall’)	GO:0016614	oxidoreductase activity, acting on CH-OH group of donors	4	0.196173	4	1.81511e-06	0.00208919	MF
2 (‘Ent_Pull/Gall’)	GO:0048037	cofactor binding	1	0.466187	3	0.0793349	1	MF
2 (‘Ent_Pull/Gall’)	GO:0050662	coenzyme binding	1	0.24687	4	0.0256023	1	MF
2 (‘Ent_Pull/Gall’)	GO:0016831	carboxy-lyase activity	1	0.125639	5	0.00715294	1	MF
2 (‘Ent_Pull/Gall’)	GO:0001071	nucleic acid binding transcription factor activity	1	0.328425	2	0.0430055	1	MF
2 (‘Ent_Pull/Gall’)	GO:0003700	transcription factor activity, sequence-specific DNA binding	1	0.328425	3	0.0430055	1	MF
2 (‘Ent_Pull/Gall’)	GO:0016788	hydrolase activity, acting on ester bonds	1	0.64693	4	0.13624	1	MF
2 (‘Ent_Pull/Gall’)	GO:0004553	hydrolase activity, hydrolyzing O-glycosyl compounds	1	0.165314	5	0.012088	1	MF
2 (‘Ent_Pull/Gall’)	GO:0015927	trehalase activity	1	0.0198377	6	0.000182343	0.209877	MF
2 (‘Ent_Pull/Gall’)	GO:0016798	hydrolase activity, acting on glycosyl bonds	1	0.27883	4	0.0319995	1	MF
2 (‘Ent_Pull/Gall’)	GO:0008788	alpha,alpha-phosphotrehalase activity	1	0.0121231	7	6.58883e-05	0.0758375	MF
2 (‘Ent_Pull/Gall’)	GO:0043565	sequence-specific DNA binding	2	0.112414	6	0.000207213	0.238503	MF
2 (‘Ent_Pull/Gall’)	GO:0016840	carbon-nitrogen lyase activity	1	0.0650237	4	0.0019784	1	MF
2 (‘Ent_Pull/Gall’)	GO:0016841	ammonia-lyase activity	1	0.0540027	5	0.00136984	1	MF
[truncated: 2,097 more rows]
