# Supplementary material for: First gene-ontology enrichment analysis based on bacterial coregenome variants: insights into adaptations of Salmonella serovars to mammalian- and avian-hosts
Source: BMC Microbiol. 2017 Nov 28;17:222. doi: 10.1186/s12866-017-1132-1 (PMC5706153; doi:10.1186/s12866-017-1132-1)
Supplement: Supplementary file 8 — Candidates of PAI-like region overlapping genomic islands (cPAIs) impacted by intragenic and non-homoplastic variants (SNPs and InDels) fixed in Salmonella enterica subsp. enterica serovars Dublin versus all the others genomes (Ontology 1 called ‘Dub_All’), Pullorum/Gallinarum versus Enteritidis (Ontology 2 called ‘Ent_Pull/Gall’), Pullorum versus Gallinarum (Ontology 3 called ‘Pull_Gall’), and Gallinarum versus Pullorum (Ontology 4 called ‘Gall_Pull’). Pathogenicity Island Database from KonKuk University (Seoul, South Korea) were used to detect Salmonella Pathogenic Islands (SPIs) SPI-1 (2890501–2,934,879), SPI-2 (1727425–1,769,273), SPI-4 (4333507–4,361,514), SPI-5 (1053174–1,074,167), SPI-6 (299796–330,890), SPI-11 (1904313–1,912,607), SPI-12 (2328077–2,347,757) and PAI III 536 (2801306–2,810,695) of the reference genome S. Enteritidis (strain P125109, accession NC_011294.1). (XLSX 251 kb) [file 12866_2017_1132_MOESM8_ESM.xlsx]

## Sheet: Variants-SPI
Gene ontology (GO) analysis	cPAIs	Variants	Position	Genotype	Gene ID	Gene name	Impact
1 (‘Dub_All’)	no cPAIs	SNP	1515520	T	SEN_RS07405	SEN_RS07405	synonymous variant
1 (‘Dub_All’)	no cPAIs	SNP	1179651	A	SEN_RS05635	SEN_RS05635	synonymous variant
1 (‘Dub_All’)	no cPAIs	SNP	2834436	T	SEN_RS13780	SEN_RS13780	synonymous variant
1 (‘Dub_All’)	no cPAIs	SNP	4089174	T	SEN_RS19785	SEN_RS19785	missense variant
1 (‘Dub_All’)	no cPAIs	SNP	1179654	C	SEN_RS05635	SEN_RS05635	synonymous variant
1 (‘Dub_All’)	no cPAIs	SNP	2834433	G	SEN_RS13780	SEN_RS13780	missense variant
1 (‘Dub_All’)	no cPAIs	SNP	540682	T	SEN_RS02460	SEN_RS02460	synonymous variant
1 (‘Dub_All’)	no cPAIs	SNP	2449419	A	SEN_RS12080	SEN_RS12080	missense variant
1 (‘Dub_All’)	no cPAIs	SNP	2935469	T	SEN_RS14315	SEN_RS14315	synonymous variant
1 (‘Dub_All’)	no cPAIs	SNP	3809297	A	SEN_RS18495	SEN_RS18495	missense variant
1 (‘Dub_All’)	no cPAIs	SNP	761876	A	SEN_RS03535	SEN_RS03535	synonymous variant
1 (‘Dub_All’)	no cPAIs	SNP	1882798	G	SEN_RS09190	SEN_RS09190	synonymous variant
1 (‘Dub_All’)	no cPAIs	SNP	2269206	G	SEN_RS11260	SEN_RS11260	synonymous variant
1 (‘Dub_All’)	no cPAIs	SNP	4407319	A	SEN_RS21215	SEN_RS21215	missense variant
1 (‘Dub_All’)	no cPAIs	SNP	4562970	C	SEN_RS22020	SEN_RS22020	synonymous variant
1 (‘Dub_All’)	no cPAIs	SNP	3549871	A	SEN_RS17355	SEN_RS17355	missense variant
1 (‘Dub_All’)	no cPAIs	SNP	3309596	A	SEN_RS16080	SEN_RS16080	missense variant
1 (‘Dub_All’)	no cPAIs	SNP	2687006	C	SEN_RS13145	SEN_RS13145	synonymous variant
1 (‘Dub_All’)	no cPAIs	SNP	3634862	G	SEN_RS17725	SEN_RS17725	synonymous variant
1 (‘Dub_All’)	no cPAIs	SNP	1089568	G	SEN_RS23060	SEN_RS23060	missense variant
1 (‘Dub_All’)	no cPAIs	SNP	1179681	A	SEN_RS05635	SEN_RS05635	synonymous variant
1 (‘Dub_All’)	no cPAIs	SNP	656043	A	SEN_RS03015	SEN_RS03015	synonymous variant
1 (‘Dub_All’)	no cPAIs	SNP	688167	G	SEN_RS03175	SEN_RS03175	missense variant
1 (‘Dub_All’)	no cPAIs	SNP	3866665	A	SEN_RS18730	SEN_RS18730	synonymous variant
1 (‘Dub_All’)	no cPAIs	SNP	532523	G	SEN_RS02425	SEN_RS02425	synonymous variant
1 (‘Dub_All’)	no cPAIs	SNP	4104238	T	SEN_RS19850	SEN_RS19850	missense variant
1 (‘Dub_All’)	no cPAIs	SNP	748211	A	SEN_RS03465	SEN_RS03465	synonymous variant
1 (‘Dub_All’)	no cPAIs	SNP	1081396	A	SEN_RS05065	SEN_RS05065	synonymous variant
1 (‘Dub_All’)	no cPAIs	SNP	2359350	G	SEN_RS11700	SEN_RS11700	synonymous variant
1 (‘Dub_All’)	no cPAIs	SNP	917559	T	SEN_RS04300	SEN_RS04300	synonymous variant
1 (‘Dub_All’)	no cPAIs	SNP	654004	T	SEN_RS03000	SEN_RS03000	synonymous variant
1 (‘Dub_All’)	no cPAIs	SNP	540730	C	SEN_RS02460	SEN_RS02460	synonymous variant
1 (‘Dub_All’)	no cPAIs	SNP	1975647	A	SEN_RS09715	SEN_RS09715	synonymous variant
1 (‘Dub_All’)	no cPAIs	SNP	2572348	G	SEN_RS12725	SEN_RS12725	synonymous variant
1 (‘Dub_All’)	no cPAIs	SNP	4137023	G	SEN_RS20045	SEN_RS20045	synonymous variant
1 (‘Dub_All’)	no cPAIs	SNP	189792	C	SEN_RS00820	SEN_RS00820	synonymous variant
1 (‘Dub_All’)	no cPAIs	SNP	2408515	T	SEN_RS11900	SEN_RS11900	synonymous variant
1 (‘Dub_All’)	no cPAIs	SNP	2392132	C	SEN_RS11815	SEN_RS11815	synonymous variant
1 (‘Dub_All’)	no cPAIs	SNP	532550	C	SEN_RS02425	SEN_RS02425	synonymous variant
1 (‘Dub_All’)	no cPAIs	SNP	1843271	C	SEN_RS09010	SEN_RS09010	synonymous variant
1 (‘Dub_All’)	no cPAIs	SNP	2736202	T	SEN_RS13360	SEN_RS13360	synonymous variant
1 (‘Dub_All’)	no cPAIs	SNP	1785932	A	SEN_RS08730	SEN_RS08730	missense variant
1 (‘Dub_All’)	no cPAIs	SNP	655438	A	SEN_RS03010	SEN_RS03010	missense variant
1 (‘Dub_All’)	no cPAIs	SNP	2654288	A	SEN_RS13010	SEN_RS13010	synonymous variant
1 (‘Dub_All’)	no cPAIs	SNP	4382801	C	SEN_RS21105	SEN_RS21105	synonymous variant
1 (‘Dub_All’)	no cPAIs	SNP	1785938	A	SEN_RS08730	SEN_RS08730	missense variant
1 (‘Dub_All’)	no cPAIs	SNP	3416152	A	SEN_RS16645	SEN_RS16645	synonymous variant
1 (‘Dub_All’)	no cPAIs	SNP	925785	C	SEN_RS04350	SEN_RS04350	synonymous variant
1 (‘Dub_All’)	no cPAIs	SNP	3334234	A	SEN_RS16215	SEN_RS16215	synonymous variant
1 (‘Dub_All’)	no cPAIs	SNP	2416731	A	SEN_RS11940	SEN_RS11940	synonymous variant
1 (‘Dub_All’)	no cPAIs	SNP	2532709	A	SEN_RS12515	SEN_RS12515	synonymous variant
1 (‘Dub_All’)	no cPAIs	SNP	2372966	G	SEN_RS11735	SEN_RS11735	synonymous variant
1 (‘Dub_All’)	no cPAIs	SNP	2443589	A	SEN_RS12060	SEN_RS12060	synonymous variant
1 (‘Dub_All’)	no cPAIs	SNP	1826920	A	SEN_RS08930	SEN_RS08930	missense variant
1 (‘Dub_All’)	no cPAIs	SNP	1441897	T	SEN_RS07010	SEN_RS07010	synonymous variant
1 (‘Dub_All’)	no cPAIs	SNP	1712234	G	SEN_RS08335	SEN_RS08335	synonymous variant
1 (‘Dub_All’)	no cPAIs	SNP	870553	G	SEN_RS04075	SEN_RS04075	synonymous variant
1 (‘Dub_All’)	no cPAIs	SNP	1855743	G	SEN_RS09065	SEN_RS09065	synonymous variant
1 (‘Dub_All’)	no cPAIs	SNP	2269296	G	SEN_RS11260	SEN_RS11260	synonymous variant
1 (‘Dub_All’)	no cPAIs	SNP	2965617	A	SEN_RS14475	SEN_RS14475	synonymous variant
1 (‘Dub_All’)	no cPAIs	SNP	598130	A	SEN_RS02750	SEN_RS02750	missense variant
1 (‘Dub_All’)	no cPAIs	SNP	2154515	G	SEN_RS10775	SEN_RS10775	missense variant
1 (‘Dub_All’)	no cPAIs	SNP	802932	T	SEN_RS03750	SEN_RS03750	synonymous variant
1 (‘Dub_All’)	no cPAIs	SNP	1843318	T	SEN_RS09010	SEN_RS09010	missense variant
1 (‘Dub_All’)	no cPAIs	SNP	2957433	A	SEN_RS14435	SEN_RS14435	synonymous variant
1 (‘Dub_All’)	no cPAIs	SNP	557178	T	SEN_RS02545	SEN_RS02545	synonymous variant
1 (‘Dub_All’)	no cPAIs	SNP	2942314	C	SEN_RS14340	SEN_RS14340	synonymous variant
1 (‘Dub_All’)	no cPAIs	SNP	2552792	G	SEN_RS12620	SEN_RS12620	synonymous variant
1 (‘Dub_All’)	no cPAIs	SNP	2842754	T	SEN_RS13825	SEN_RS13825	synonymous variant
1 (‘Dub_All’)	no cPAIs	INDEL	1089669	G	SEN_RS23060	SEN_RS23060	frameshift variant
1 (‘Dub_All’)	no cPAIs	SNP	1178152	C	SEN_RS05630	SEN_RS05630	synonymous variant
1 (‘Dub_All’)	no cPAIs	SNP	4243593	C	SEN_RS20530	SEN_RS20530	synonymous variant
1 (‘Dub_All’)	no cPAIs	SNP	696459	C	SEN_RS03215	SEN_RS03215	missense variant
1 (‘Dub_All’)	no cPAIs	SNP	2554613	A	SEN_RS12630	SEN_RS12630	synonymous variant
1 (‘Dub_All’)	no cPAIs	SNP	2957463	T	SEN_RS14435	SEN_RS14435	synonymous variant
1 (‘Dub_All’)	no cPAIs	SNP	4240751	T	SEN_RS20525	SEN_RS20525	synonymous variant
1 (‘Dub_All’)	no cPAIs	SNP	2441372	T	SEN_RS12050	SEN_RS12050	synonymous variant
1 (‘Dub_All’)	no cPAIs	SNP	4587677	A	SEN_RS22170	SEN_RS22170	synonymous variant
1 (‘Dub_All’)	no cPAIs	SNP	1786016	T	SEN_RS08730	SEN_RS08730	missense variant
1 (‘Dub_All’)	no cPAIs	SNP	860321	C	SEN_RS04030	SEN_RS04030	missense variant
1 (‘Dub_All’)	no cPAIs	SNP	4456610	T	SEN_RS21480	SEN_RS21480	synonymous variant
1 (‘Dub_All’)	no cPAIs	SNP	3604644	G	SEN_RS17565	ugpC	synonymous variant
1 (‘Dub_All’)	no cPAIs	SNP	2261158	C	SEN_RS11230	SEN_RS11230	synonymous variant
1 (‘Dub_All’)	no cPAIs	SNP	3604647	G	SEN_RS17565	ugpC	synonymous variant
1 (‘Dub_All’)	no cPAIs	SNP	1204392	C	SEN_RS05760	SEN_RS05760	synonymous variant
1 (‘Dub_All’)	no cPAIs	SNP	2881680	A	SEN_RS14030	SEN_RS14030	synonymous variant
1 (‘Dub_All’)	no cPAIs	SNP	1171629	G	SEN_RS05590	SEN_RS05590	synonymous variant
1 (‘Dub_All’)	no cPAIs	SNP	2115743	A	SEN_RS10585	SEN_RS10585	synonymous variant
1 (‘Dub_All’)	no cPAIs	SNP	1835184	G	SEN_RS08965	SEN_RS08965	synonymous variant
1 (‘Dub_All’)	no cPAIs	SNP	1212593	G	SEN_RS05795	SEN_RS05795	synonymous variant
1 (‘Dub_All’)	no cPAIs	SNP	3063986	T	SEN_RS14880	SEN_RS14880	synonymous variant
1 (‘Dub_All’)	no cPAIs	SNP	2654387	G	SEN_RS13010	SEN_RS13010	synonymous variant
1 (‘Dub_All’)	no cPAIs	SNP	2621622	G	SEN_RS12930	SEN_RS12930	synonymous variant
1 (‘Dub_All’)	no cPAIs	SNP	4587703	A	SEN_RS22170	SEN_RS22170	missense variant
1 (‘Dub_All’)	no cPAIs	SNP	1179375	G	SEN_RS05635	SEN_RS05635	synonymous variant
1 (‘Dub_All’)	no cPAIs	SNP	2633759	A	SEN_RS12975	SEN_RS12975	synonymous variant
1 (‘Dub_All’)	no cPAIs	SNP	1851580	A	SEN_RS09050	SEN_RS09050	synonymous variant
1 (‘Dub_All’)	no cPAIs	SNP	860349	A	SEN_RS04030	SEN_RS04030	synonymous variant
1 (‘Dub_All’)	no cPAIs	SNP	2654401	A	SEN_RS13010	SEN_RS13010	synonymous variant
1 (‘Dub_All’)	no cPAIs	SNP	1843394	A	SEN_RS09010	SEN_RS09010	synonymous variant
1 (‘Dub_All’)	no cPAIs	SNP	1786051	T	SEN_RS08730	SEN_RS08730	synonymous variant
1 (‘Dub_All’)	no cPAIs	SNP	54646	T	SEN_RS00235	SEN_RS00235	synonymous variant
1 (‘Dub_All’)	no cPAIs	SNP	3334342	T	SEN_RS16215	SEN_RS16215	synonymous variant
1 (‘Dub_All’)	no cPAIs	SNP	2162721	A	SEN_RS23460	SEN_RS23460	missense variant
1 (‘Dub_All’)	no cPAIs	SNP	3549900	T	SEN_RS17355	SEN_RS17355	synonymous variant
1 (‘Dub_All’)	no cPAIs	SNP	2736331	A	SEN_RS13360	SEN_RS13360	synonymous variant
1 (‘Dub_All’)	no cPAIs	SNP	2277580	C	SEN_RS11300	SEN_RS11300	synonymous variant
1 (‘Dub_All’)	no cPAIs	SNP	1695949	G	SEN_RS08255	SEN_RS08255	synonymous variant
1 (‘Dub_All’)	no cPAIs	SNP	1163471	G	SEN_RS05545	SEN_RS05545	synonymous variant
1 (‘Dub_All’)	no cPAIs	INDEL	942291	TC	SEN_RS04420	SEN_RS04420	frameshift variant
1 (‘Dub_All’)	no cPAIs	SNP	803028	T	SEN_RS03750	SEN_RS03750	synonymous variant
1 (‘Dub_All’)	no cPAIs	SNP	2883800	G	SEN_RS14040	SEN_RS14040	missense variant
1 (‘Dub_All’)	no cPAIs	SNP	1695961	G	SEN_RS08255	SEN_RS08255	synonymous variant
1 (‘Dub_All’)	no cPAIs	SNP	2255567	G	SEN_RS11195	SEN_RS11195	missense variant
1 (‘Dub_All’)	no cPAIs	SNP	827612	G	SEN_RS03860	SEN_RS03860	missense variant
1 (‘Dub_All’)	no cPAIs	SNP	2588895	G	SEN_RS12800	SEN_RS12800	synonymous variant
1 (‘Dub_All’)	no cPAIs	SNP	221412	A	SEN_RS00980	SEN_RS00980	missense variant
1 (‘Dub_All’)	no cPAIs	SNP	860389	T	SEN_RS04030	SEN_RS04030	missense variant
1 (‘Dub_All’)	no cPAIs	SNP	2638054	G	SEN_RS12980	SEN_RS12980	missense variant
1 (‘Dub_All’)	no cPAIs	SNP	4586755	A	SEN_RS22160	SEN_RS22160	missense variant
1 (‘Dub_All’)	no cPAIs	SNP	2564330	C	SEN_RS12690	SEN_RS12690	synonymous variant
1 (‘Dub_All’)	no cPAIs	SNP	765991	C	SEN_RS03545	SEN_RS03545	synonymous variant
1 (‘Dub_All’)	no cPAIs	SNP	41197	G	SEN_RS00180	SEN_RS00180	missense variant
1 (‘Dub_All’)	no cPAIs	SNP	2236655	T	SEN_RS11100	SEN_RS11100	missense variant
1 (‘Dub_All’)	no cPAIs	SNP	2746655	C	SEN_RS13415	SEN_RS13415	synonymous variant
1 (‘Dub_All’)	no cPAIs	SNP	2883825	T	SEN_RS14040	SEN_RS14040	synonymous variant
1 (‘Dub_All’)	no cPAIs	SNP	4090579	G	SEN_RS19790	SEN_RS19790	synonymous variant
1 (‘Dub_All’)	no cPAIs	SNP	1712372	G	SEN_RS08335	SEN_RS08335	synonymous variant
1 (‘Dub_All’)	no cPAIs	SNP	4456694	C	SEN_RS21480	SEN_RS21480	synonymous variant
1 (‘Dub_All’)	no cPAIs	SNP	1933562	A	SEN_RS09515	SEN_RS09515	synonymous variant
1 (‘Dub_All’)	no cPAIs	SNP	3555580	C	SEN_RS17375	SEN_RS17375	synonymous variant
1 (‘Dub_All’)	no cPAIs	SNP	3416317	A	SEN_RS16645	SEN_RS16645	synonymous variant
1 (‘Dub_All’)	no cPAIs	SNP	3055870	A	SEN_RS14850	SEN_RS14850	synonymous variant
1 (‘Dub_All’)	no cPAIs	SNP	3866882	G	SEN_RS18730	SEN_RS18730	missense variant
1 (‘Dub_All’)	no cPAIs	SNP	2830379	A	SEN_RS13740	SEN_RS13740	synonymous variant
1 (‘Dub_All’)	no cPAIs	INDEL	1902121	TA	SEN_RS09320	SEN_RS09320	frameshift variant
1 (‘Dub_All’)	no cPAIs	SNP	2597130	T	SEN_RS12830	SEN_RS12830	missense variant
1 (‘Dub_All’)	no cPAIs	SNP	2597131	C	SEN_RS12830	SEN_RS12830	missense variant
1 (‘Dub_All’)	no cPAIs	SNP	4415757	G	SEN_RS21245	SEN_RS21245	synonymous variant
1 (‘Dub_All’)	no cPAIs	SNP	2261263	T	SEN_RS11230	SEN_RS11230	synonymous variant
1 (‘Dub_All’)	no cPAIs	SNP	2834704	C	SEN_RS13785	SEN_RS13785	missense variant
1 (‘Dub_All’)	no cPAIs	SNP	2375953	T	SEN_RS11750	SEN_RS11750	synonymous variant
1 (‘Dub_All’)	no cPAIs	SNP	2834706	A	SEN_RS13785	SEN_RS13785	synonymous variant
1 (‘Dub_All’)	no cPAIs	SNP	4088083	A	SEN_RS19780	SEN_RS19780	missense variant
1 (‘Dub_All’)	no cPAIs	SNP	1698280	C	SEN_RS08260	SEN_RS08260	synonymous variant
1 (‘Dub_All’)	no cPAIs	SNP	2654485	A	SEN_RS13010	SEN_RS13010	synonymous variant
1 (‘Dub_All’)	no cPAIs	SNP	1827469	C	SEN_RS08935	SEN_RS08935	synonymous variant
1 (‘Dub_All’)	no cPAIs	SNP	4243738	C	SEN_RS20530	SEN_RS20530	synonymous variant
1 (‘Dub_All’)	no cPAIs	SNP	2400542	C	SEN_RS11860	SEN_RS11860	synonymous variant
1 (‘Dub_All’)	no cPAIs	SNP	579945	A	SEN_RS02640	SEN_RS02640	missense variant
1 (‘Dub_All’)	no cPAIs	SNP	4587809	G	SEN_RS22170	SEN_RS22170	synonymous variant
1 (‘Dub_All’)	no cPAIs	SNP	925989	G	SEN_RS04350	SEN_RS04350	synonymous variant
1 (‘Dub_All’)	no cPAIs	SNP	3064102	T	SEN_RS14880	SEN_RS14880	missense variant
1 (‘Dub_All’)	no cPAIs	SNP	1843496	A	SEN_RS09015	SEN_RS09015	missense variant
1 (‘Dub_All’)	no cPAIs	SNP	1941804	A	SEN_RS09545	SEN_RS09545	synonymous variant
1 (‘Dub_All’)	no cPAIs	SNP	2834735	G	SEN_RS13785	SEN_RS13785	synonymous variant
1 (‘Dub_All’)	no cPAIs	SNP	1425712	A	SEN_RS06925	SEN_RS06925	missense variant
1 (‘Dub_All’)	SPI-2	SNP	1728360	A	SEN_RS08430	SEN_RS08430	synonymous variant
1 (‘Dub_All’)	no cPAIs	SNP	3573461	T	SEN_RS17445	gldA	synonymous variant
1 (‘Dub_All’)	no cPAIs	SNP	4558899	G	SEN_RS22005	SEN_RS22005	synonymous variant
1 (‘Dub_All’)	no cPAIs	SNP	1786164	C	SEN_RS08730	SEN_RS08730	missense variant
1 (‘Dub_All’)	no cPAIs	SNP	2654519	G	SEN_RS13010	SEN_RS13010	synonymous variant
1 (‘Dub_All’)	no cPAIs	SNP	221497	G	SEN_RS00980	SEN_RS00980	synonymous variant
1 (‘Dub_All’)	no cPAIs	SNP	1122618	A	SEN_RS05285	SEN_RS05285	synonymous variant
1 (‘Dub_All’)	no cPAIs	SNP	1802555	T	SEN_RS08795	SEN_RS08795	synonymous variant
1 (‘Dub_All’)	no cPAIs	SNP	803135	C	SEN_RS03750	SEN_RS03750	missense variant
1 (‘Dub_All’)	no cPAIs	SNP	1789191	T	SEN_RS08745	SEN_RS08745	synonymous variant
1 (‘Dub_All’)	no cPAIs	SNP	3170625	A	SEN_RS15430	SEN_RS15430	missense variant
1 (‘Dub_All’)	no cPAIs	SNP	696642	T	SEN_RS03215	SEN_RS03215	missense variant
1 (‘Dub_All’)	no cPAIs	SNP	1802563	T	SEN_RS08795	SEN_RS08795	synonymous variant
1 (‘Dub_All’)	SPI-2	INDEL	1753412	T	SEN_RS08590	SEN_RS08590	frameshift variant
1 (‘Dub_All’)	no cPAIs	SNP	2564150	C	SEN_RS12690	SEN_RS12690	synonymous variant
1 (‘Dub_All’)	no cPAIs	SNP	803144	C	SEN_RS03750	SEN_RS03750	missense variant
1 (‘Dub_All’)	no cPAIs	SNP	1124677	A	SEN_RS05300	SEN_RS05300	synonymous variant
1 (‘Dub_All’)	no cPAIs	SNP	2261322	A	SEN_RS11230	SEN_RS11230	synonymous variant
1 (‘Dub_All’)	no cPAIs	INDEL	2162743	TA	SEN_RS23460	SEN_RS23460	frameshift variant
1 (‘Dub_All’)	no cPAIs	SNP	1157858	T	SEN_RS05500	SEN_RS05500	synonymous variant
1 (‘Dub_All’)	no cPAIs	SNP	1041805	G	SEN_RS04845	SEN_RS04845	synonymous variant
1 (‘Dub_All’)	no cPAIs	SNP	745812	T	SEN_RS03450	SEN_RS03450	missense variant
1 (‘Dub_All’)	no cPAIs	SNP	2826584	G	SEN_RS13725	SEN_RS13725	synonymous variant
1 (‘Dub_All’)	no cPAIs	SNP	2654553	T	SEN_RS13010	SEN_RS13010	missense variant
1 (‘Dub_All’)	no cPAIs	SNP	1785373	A	SEN_RS08730	SEN_RS08730	synonymous variant
1 (‘Dub_All’)	no cPAIs	SNP	2597213	G	SEN_RS12830	SEN_RS12830	synonymous variant
1 (‘Dub_All’)	no cPAIs	SNP	3093063	G	SEN_RS15025	SEN_RS15025	synonymous variant
1 (‘Dub_All’)	no cPAIs	SNP	631138	G	SEN_RS02895	SEN_RS02895	synonymous variant
1 (‘Dub_All’)	no cPAIs	SNP	2425187	A	SEN_RS11975	SEN_RS11975	synonymous variant
1 (‘Dub_All’)	no cPAIs	SNP	2695524	A	SEN_RS13185	SEN_RS13185	synonymous variant
1 (‘Dub_All’)	no cPAIs	SNP	1696103	T	SEN_RS08255	SEN_RS08255	synonymous variant
1 (‘Dub_All’)	no cPAIs	SNP	3334504	G	SEN_RS16215	SEN_RS16215	synonymous variant
1 (‘Dub_All’)	no cPAIs	SNP	1433962	G	SEN_RS06960	SEN_RS06960	synonymous variant
1 (‘Dub_All’)	no cPAIs	SNP	3154283	C	SEN_RS15340	SEN_RS15340	missense variant
1 (‘Dub_All’)	no cPAIs	SNP	4088172	G	SEN_RS19780	SEN_RS19780	synonymous variant
1 (‘Dub_All’)	no cPAIs	SNP	2654573	G	SEN_RS13010	SEN_RS13010	synonymous variant
1 (‘Dub_All’)	no cPAIs	SNP	1933679	A	SEN_RS09515	SEN_RS09515	synonymous variant
1 (‘Dub_All’)	no cPAIs	SNP	1950064	C	SEN_RS09590	SEN_RS09590	missense variant
1 (‘Dub_All’)	no cPAIs	SNP	2875761	C	SEN_RS13995	SEN_RS13995	missense variant
1 (‘Dub_All’)	no cPAIs	SNP	4260213	G	SEN_RS20620	zraP	synonymous variant
1 (‘Dub_All’)	no cPAIs	SNP	2351479	G	SEN_RS11665	SEN_RS11665	synonymous variant
1 (‘Dub_All’)	no cPAIs	SNP	2269563	T	SEN_RS11260	SEN_RS11260	synonymous variant
1 (‘Dub_All’)	no cPAIs	SNP	4039038	G	SEN_RS19565	SEN_RS19565	synonymous variant
1 (‘Dub_All’)	no cPAIs	SNP	530029	A	SEN_RS02420	SEN_RS02420	synonymous variant
1 (‘Dub_All’)	no cPAIs	SNP	1786240	T	SEN_RS08730	SEN_RS08730	synonymous variant
1 (‘Dub_All’)	no cPAIs	SNP	1933697	C	SEN_RS09515	SEN_RS09515	synonymous variant
1 (‘Dub_All’)	no cPAIs	SNP	1712516	C	SEN_RS08335	SEN_RS08335	synonymous variant
1 (‘Dub_All’)	no cPAIs	SNP	1802629	A	SEN_RS08795	SEN_RS08795	synonymous variant
1 (‘Dub_All’)	no cPAIs	SNP	4587910	T	SEN_RS22170	SEN_RS22170	missense variant
1 (‘Dub_All’)	no cPAIs	SNP	3629132	A	SEN_RS17700	SEN_RS17700	synonymous variant
1 (‘Dub_All’)	SPI-2	SNP	1729943	C	SEN_RS08445	SEN_RS08445	synonymous variant
1 (‘Dub_All’)	no cPAIs	SNP	1835404	A	SEN_RS08970	SEN_RS08970	synonymous variant
1 (‘Dub_All’)	no cPAIs	SNP	1171854	C	SEN_RS05595	SEN_RS05595	synonymous variant
1 (‘Dub_All’)	no cPAIs	SNP	752059	A	SEN_RS03485	SEN_RS03485	synonymous variant
1 (‘Dub_All’)	no cPAIs	SNP	1843267	A	SEN_RS09010	SEN_RS09010	synonymous variant
1 (‘Dub_All’)	no cPAIs	SNP	2597273	T	SEN_RS12830	SEN_RS12830	synonymous variant
1 (‘Dub_All’)	no cPAIs	SNP	3154332	A	SEN_RS15340	SEN_RS15340	synonymous variant
1 (‘Dub_All’)	no cPAIs	SNP	2781253	A	SEN_RS13575	SEN_RS13575	synonymous variant
1 (‘Dub_All’)	no cPAIs	SNP	860577	A	SEN_RS04030	SEN_RS04030	synonymous variant
1 (‘Dub_All’)	no cPAIs	SNP	3596707	C	SEN_RS17525	SEN_RS17525	synonymous variant
1 (‘Dub_All’)	no cPAIs	SNP	4456868	G	SEN_RS21480	SEN_RS21480	synonymous variant
1 (‘Dub_All’)	no cPAIs	SNP	1695814	A	SEN_RS08255	SEN_RS08255	synonymous variant
1 (‘Dub_All’)	no cPAIs	SNP	1163687	C	SEN_RS05545	SEN_RS05545	synonymous variant
1 (‘Dub_All’)	no cPAIs	SNP	2225101	C	SEN_RS11060	SEN_RS11060	synonymous variant
1 (‘Dub_All’)	no cPAIs	SNP	4587947	T	SEN_RS22170	SEN_RS22170	synonymous variant
1 (‘Dub_All’)	no cPAIs	SNP	641778	T	SEN_RS02945	SEN_RS02945	synonymous variant
1 (‘Dub_All’)	no cPAIs	SNP	2942434	C	SEN_RS14340	SEN_RS14340	synonymous variant
1 (‘Dub_All’)	no cPAIs	SNP	1122736	G	SEN_RS05285	SEN_RS05285	synonymous variant
1 (‘Dub_All’)	no cPAIs	SNP	2367923	G	SEN_RS11725	SEN_RS11725	synonymous variant
1 (‘Dub_All’)	no cPAIs	SNP	3531188	T	SEN_RS17280	SEN_RS17280	synonymous variant
1 (‘Dub_All’)	no cPAIs	SNP	2388041	G	SEN_RS11795	SEN_RS11795	synonymous variant
1 (‘Dub_All’)	no cPAIs	SNP	1802680	C	SEN_RS08795	SEN_RS08795	synonymous variant
1 (‘Dub_All’)	no cPAIs	SNP	4661689	T	SEN_RS22545	SEN_RS22545	synonymous variant
1 (‘Dub_All’)	no cPAIs	SNP	3539387	A	SEN_RS17310	SEN_RS17310	synonymous variant
1 (‘Dub_All’)	no cPAIs	SNP	2400701	T	SEN_RS11860	SEN_RS11860	synonymous variant
1 (‘Dub_All’)	no cPAIs	SNP	1384894	G	SEN_RS06720	SEN_RS06720	synonymous variant
1 (‘Dub_All’)	no cPAIs	SNP	2638271	A	SEN_RS12980	SEN_RS12980	synonymous variant
1 (‘Dub_All’)	no cPAIs	SNP	623040	C	SEN_RS02860	SEN_RS02860	synonymous variant
1 (‘Dub_All’)	no cPAIs	SNP	541122	T	SEN_RS02465	SEN_RS02465	synonymous variant
1 (‘Dub_All’)	no cPAIs	SNP	3416515	C	SEN_RS16645	SEN_RS16645	synonymous variant
1 (‘Dub_All’)	no cPAIs	SNP	1974724	A	SEN_RS09710	flgI	synonymous variant
1 (‘Dub_All’)	no cPAIs	SNP	2286021	C	SEN_RS11345	SEN_RS11345	synonymous variant
1 (‘Dub_All’)	no cPAIs	SNP	4286843	T	SEN_RS20720	SEN_RS20720	missense variant
1 (‘Dub_All’)	no cPAIs	SNP	2539975	A	SEN_RS12545	ligA	synonymous variant
1 (‘Dub_All’)	no cPAIs	SNP	1081801	C	SEN_RS05070	SEN_RS05070	synonymous variant
1 (‘Dub_All’)	no cPAIs	SNP	2015691	T	SEN_RS09960	SEN_RS09960	synonymous variant
1 (‘Dub_All’)	no cPAIs	SNP	696782	C	SEN_RS03215	SEN_RS03215	missense variant
1 (‘Dub_All’)	no cPAIs	SNP	4530639	A	SEN_RS21870	SEN_RS21870	synonymous variant
1 (‘Dub_All’)	no cPAIs	SNP	2597330	A	SEN_RS12830	SEN_RS12830	synonymous variant
1 (‘Dub_All’)	no cPAIs	SNP	836052	C	SEN_RS03915	SEN_RS03915	synonymous variant
1 (‘Dub_All’)	no cPAIs	INDEL	4587598	A	SEN_RS22170	SEN_RS22170	frameshift variant; stop lost; splice region variant
1 (‘Dub_All’)	no cPAIs	SNP	4276695	T	SEN_RS20680	SEN_RS20680	synonymous variant
1 (‘Dub_All’)	no cPAIs	SNP	4530648	C	SEN_RS21870	SEN_RS21870	synonymous variant
1 (‘Dub_All’)	no cPAIs	SNP	2424751	A	SEN_RS11970	SEN_RS11970	synonymous variant
1 (‘Dub_All’)	SPI-5	SNP	1073627	T	SEN_RS05025	SEN_RS05025	synonymous variant
1 (‘Dub_All’)	no cPAIs	SNP	156124	T	SEN_RS00685	SEN_RS00685	synonymous variant
1 (‘Dub_All’)	no cPAIs	SNP	2417117	C	SEN_RS11940	SEN_RS11940	missense variant
1 (‘Dub_All’)	no cPAIs	SNP	2367971	T	SEN_RS11725	SEN_RS11725	synonymous variant
1 (‘Dub_All’)	no cPAIs	SNP	156133	T	SEN_RS00685	SEN_RS00685	synonymous variant
1 (‘Dub_All’)	no cPAIs	SNP	549400	C	SEN_RS02505	SEN_RS02505	synonymous variant
1 (‘Dub_All’)	no cPAIs	SNP	2444693	T	SEN_RS12060	SEN_RS12060	synonymous variant
1 (‘Dub_All’)	no cPAIs	SNP	3555817	G	SEN_RS17375	SEN_RS17375	synonymous variant
1 (‘Dub_All’)	no cPAIs	SNP	623082	G	SEN_RS02860	SEN_RS02860	synonymous variant
1 (‘Dub_All’)	SPI-5	SNP	1073645	C	SEN_RS05025	SEN_RS05025	synonymous variant
1 (‘Dub_All’)	no cPAIs	SNP	2367983	A	SEN_RS11725	SEN_RS11725	synonymous variant
1 (‘Dub_All’)	no cPAIs	SNP	2392562	G	SEN_RS11820	SEN_RS11820	synonymous variant
1 (‘Dub_All’)	no cPAIs	SNP	2154420	T	SEN_RS10775	SEN_RS10775	missense variant
1 (‘Dub_All’)	no cPAIs	SNP	2648830	C	SEN_RS12990	SEN_RS12990	synonymous variant
1 (‘Dub_All’)	no cPAIs	INDEL	1139192	T	SEN_RS05385	SEN_RS05385	inframe deletion
1 (‘Dub_All’)	no cPAIs	SNP	3834361	G	SEN_RS18595	SEN_RS18595	synonymous variant
1 (‘Dub_All’)	no cPAIs	SNP	4438783	T	SEN_RS21400	SEN_RS21400	synonymous variant
1 (‘Dub_All’)	no cPAIs	SNP	795133	T	SEN_RS03715	SEN_RS03715	missense variant
1 (‘Dub_All’)	no cPAIs	SNP	4096512	G	SEN_RS19820	SEN_RS19820	synonymous variant
1 (‘Dub_All’)	no cPAIs	SNP	2597378	G	SEN_RS12830	SEN_RS12830	synonymous variant
1 (‘Dub_All’)	no cPAIs	SNP	4096515	T	SEN_RS19820	SEN_RS19820	synonymous variant
1 (‘Dub_All’)	SPI-2	SNP	1729028	C	SEN_RS08435	SEN_RS08435	missense variant
1 (‘Dub_All’)	SPI-5	SNP	1057285	G	SEN_RS04940	sopB	synonymous variant
1 (‘Dub_All’)	no cPAIs	SNP	1798745	T	SEN_RS08785	SEN_RS08785	synonymous variant
1 (‘Dub_All’)	no cPAIs	SNP	2327047	G	SEN_RS11525	SEN_RS11525	synonymous variant
1 (‘Dub_All’)	no cPAIs	SNP	1696264	T	SEN_RS08255	SEN_RS08255	synonymous variant
1 (‘Dub_All’)	no cPAIs	SNP	860685	A	SEN_RS04030	SEN_RS04030	synonymous variant
1 (‘Dub_All’)	no cPAIs	SNP	655890	A	SEN_RS03015	SEN_RS03015	synonymous variant
1 (‘Dub_All’)	no cPAIs	SNP	4096533	G	SEN_RS19820	SEN_RS19820	synonymous variant
1 (‘Dub_All’)	no cPAIs	SNP	3555862	C	SEN_RS17375	SEN_RS17375	synonymous variant
1 (‘Dub_All’)	no cPAIs	SNP	2506841	A	SEN_RS12375	SEN_RS12375	synonymous variant
1 (‘Dub_All’)	no cPAIs	SNP	803352	T	SEN_RS03750	SEN_RS03750	synonymous variant
1 (‘Dub_All’)	SPI-12	SNP	2338855	G	SEN_RS11580	SEN_RS11580	start lost
1 (‘Dub_All’)	no cPAIs	SNP	623130	A	SEN_RS02860	SEN_RS02860	synonymous variant
1 (‘Dub_All’)	no cPAIs	SNP	2384414	G	SEN_RS11785	SEN_RS11785	synonymous variant
1 (‘Dub_All’)	no cPAIs	SNP	803370	A	SEN_RS03750	SEN_RS03750	synonymous variant
1 (‘Dub_All’)	no cPAIs	SNP	2444039	C	SEN_RS12060	SEN_RS12060	synonymous variant
1 (‘Dub_All’)	no cPAIs	SNP	3875375	T	SEN_RS18775	SEN_RS18775	missense variant
1 (‘Dub_All’)	no cPAIs	SNP	1180208	C	SEN_RS05635	SEN_RS05635	missense variant
1 (‘Dub_All’)	no cPAIs	SNP	254513	G	SEN_RS01105	SEN_RS01105	synonymous variant
1 (‘Dub_All’)	no cPAIs	SNP	4014642	A	SEN_RS19435	SEN_RS19435	missense variant
1 (‘Dub_All’)	no cPAIs	SNP	1180211	T	SEN_RS05635	SEN_RS05635	missense variant
1 (‘Dub_All’)	no cPAIs	SNP	1262132	G	SEN_RS06125	SEN_RS06125	missense variant
1 (‘Dub_All’)	no cPAIs	SNP	2417205	G	SEN_RS11940	SEN_RS11940	missense variant
1 (‘Dub_All’)	no cPAIs	SNP	655926	A	SEN_RS03015	SEN_RS03015	synonymous variant
1 (‘Dub_All’)	no cPAIs	SNP	241704	T	SEN_RS01050	SEN_RS01050	synonymous variant
1 (‘Dub_All’)	no cPAIs	SNP	623160	T	SEN_RS02860	SEN_RS02860	synonymous variant
1 (‘Dub_All’)	SPI-2	SNP	1729081	C	SEN_RS08435	SEN_RS08435	missense variant
1 (‘Dub_All’)	no cPAIs	SNP	1699935	T	SEN_RS08270	SEN_RS08270	synonymous variant
1 (‘Dub_All’)	no cPAIs	SNP	1221182	G	SEN_RS05835	SEN_RS05835	synonymous variant
1 (‘Dub_All’)	no cPAIs	SNP	1042321	G	SEN_RS04845	SEN_RS04845	synonymous variant
1 (‘Dub_All’)	no cPAIs	SNP	655938	C	SEN_RS03015	SEN_RS03015	synonymous variant
1 (‘Dub_All’)	no cPAIs	SNP	1882891	C	SEN_RS09190	SEN_RS09190	synonymous variant
1 (‘Dub_All’)	no cPAIs	SNP	2327110	T	SEN_RS11525	SEN_RS11525	synonymous variant
1 (‘Dub_All’)	no cPAIs	SNP	3867207	C	SEN_RS18735	SEN_RS18735	synonymous variant
1 (‘Dub_All’)	no cPAIs	SNP	795210	G	SEN_RS03715	SEN_RS03715	synonymous variant
1 (‘Dub_All’)	no cPAIs	SNP	1262155	T	SEN_RS06125	SEN_RS06125	synonymous variant
1 (‘Dub_All’)	no cPAIs	SNP	1532492	T	SEN_RS07490	SEN_RS07490	synonymous variant
1 (‘Dub_All’)	no cPAIs	SNP	74318	G	SEN_RS00330	SEN_RS00330	missense variant
1 (‘Dub_All’)	no cPAIs	SNP	3809871	C	SEN_RS18500	SEN_RS18500	synonymous variant
1 (‘Dub_All’)	no cPAIs	SNP	918098	A	SEN_RS04305	artM	synonymous variant
1 (‘Dub_All’)	no cPAIs	SNP	3842643	A	SEN_RS18625	SEN_RS18625	missense variant
1 (‘Dub_All’)	no cPAIs	SNP	2327128	T	SEN_RS11525	SEN_RS11525	synonymous variant
1 (‘Dub_All’)	no cPAIs	SNP	2228825	G	SEN_RS11070	SEN_RS11070	synonymous variant
1 (‘Dub_All’)	no cPAIs	SNP	860763	G	SEN_RS04030	SEN_RS04030	synonymous variant
1 (‘Dub_All’)	no cPAIs	SNP	131676	C	SEN_RS00580	SEN_RS00580	missense variant
1 (‘Dub_All’)	no cPAIs	SNP	4122042	G	SEN_RS19960	SEN_RS19960	synonymous variant
1 (‘Dub_All’)	no cPAIs	SNP	770659	A	SEN_RS03565	SEN_RS03565	synonymous variant
1 (‘Dub_All’)	no cPAIs	SNP	1385062	G	SEN_RS06720	SEN_RS06720	synonymous variant
1 (‘Dub_All’)	no cPAIs	SNP	1896703	A	SEN_RS09295	SEN_RS09295	missense variant
1 (‘Dub_All’)	no cPAIs	SNP	1516138	C	SEN_RS07410	SEN_RS07410	synonymous variant
1 (‘Dub_All’)	no cPAIs	SNP	2425452	A	SEN_RS11975	SEN_RS11975	synonymous variant
1 (‘Dub_All’)	no cPAIs	SNP	2554642	A	SEN_RS12630	SEN_RS12630	missense variant
1 (‘Dub_All’)	no cPAIs	SNP	1180270	T	SEN_RS05635	SEN_RS05635	missense variant
1 (‘Dub_All’)	no cPAIs	SNP	2444051	T	SEN_RS12060	SEN_RS12060	synonymous variant
1 (‘Dub_All’)	no cPAIs	SNP	4555380	G	SEN_RS21985	SEN_RS21985	synonymous variant
1 (‘Dub_All’)	no cPAIs	SNP	2638454	T	SEN_RS12980	SEN_RS12980	synonymous variant
1 (‘Dub_All’)	no cPAIs	SNP	1131128	T	SEN_RS05345	SEN_RS05345	missense variant
1 (‘Dub_All’)	no cPAIs	SNP	4235897	C	SEN_RS20510	SEN_RS20510	synonymous variant
1 (‘Dub_All’)	SPI-4	SNP	4342394	G	SEN_RS20980	SEN_RS20980	synonymous variant
1 (‘Dub_All’)	no cPAIs	SNP	2834538	G	SEN_RS13780	SEN_RS13780	synonymous variant
1 (‘Dub_All’)	no cPAIs	SNP	1539186	A	SEN_RS07525	SEN_RS07525	synonymous variant
1 (‘Dub_All’)	no cPAIs	SNP	1204866	C	SEN_RS05760	SEN_RS05760	synonymous variant
1 (‘Dub_All’)	no cPAIs	SNP	2237059	G	SEN_RS11105	SEN_RS11105	synonymous variant
1 (‘Dub_All’)	no cPAIs	SNP	1385096	A	SEN_RS06720	SEN_RS06720	missense variant
1 (‘Dub_All’)	no cPAIs	SNP	1385097	T	SEN_RS06720	SEN_RS06720	missense variant
1 (‘Dub_All’)	no cPAIs	SNP	705162	G	SEN_RS03260	SEN_RS03260	synonymous variant
1 (‘Dub_All’)	no cPAIs	SNP	918155	C	SEN_RS04305	artM	synonymous variant
1 (‘Dub_All’)	no cPAIs	SNP	4555404	C	SEN_RS21985	SEN_RS21985	synonymous variant
1 (‘Dub_All’)	no cPAIs	SNP	1172109	G	SEN_RS05595	SEN_RS05595	synonymous variant
1 (‘Dub_All’)	no cPAIs	SNP	918158	G	SEN_RS04305	artM	synonymous variant
1 (‘Dub_All’)	no cPAIs	SNP	926351	T	SEN_RS04355	SEN_RS04355	synonymous variant
1 (‘Dub_All’)	no cPAIs	SNP	4407953	A	SEN_RS21215	SEN_RS21215	synonymous variant
1 (‘Dub_All’)	no cPAIs	SNP	2376340	C	SEN_RS11750	SEN_RS11750	synonymous variant
1 (‘Dub_All’)	no cPAIs	SNP	2425494	C	SEN_RS11975	SEN_RS11975	synonymous variant
1 (‘Dub_All’)	no cPAIs	SNP	3336985	G	SEN_RS16225	SEN_RS16225	synonymous variant
1 (‘Dub_All’)	no cPAIs	SNP	1852056	T	SEN_RS09050	SEN_RS09050	synonymous variant
1 (‘Dub_All’)	no cPAIs	SNP	4381354	A	SEN_RS21095	SEN_RS21095	synonymous variant
1 (‘Dub_All’)	no cPAIs	SNP	3089051	T	SEN_RS15010	SEN_RS15010	synonymous variant
1 (‘Dub_All’)	no cPAIs	SNP	1385119	A	SEN_RS06720	SEN_RS06720	synonymous variant
1 (‘Dub_All’)	no cPAIs	SNP	1352353	G	SEN_RS06580	SEN_RS06580	synonymous variant
1 (‘Dub_All’)	no cPAIs	SNP	2744760	C	SEN_RS13400	SEN_RS13400	missense variant
1 (‘Dub_All’)	no cPAIs	SNP	1049252	T	SEN_RS04880	SEN_RS04880	synonymous variant
1 (‘Dub_All’)	no cPAIs	SNP	1179534	G	SEN_RS05635	SEN_RS05635	synonymous variant
1 (‘Dub_All’)	no cPAIs	SNP	926375	C	SEN_RS04355	SEN_RS04355	synonymous variant
1 (‘Dub_All’)	no cPAIs	SNP	219932	C	SEN_RS00975	SEN_RS00975	synonymous variant
1 (‘Dub_All’)	no cPAIs	SNP	1196715	G	SEN_RS05715	SEN_RS05715	synonymous variant
1 (‘Dub_All’)	no cPAIs	SNP	4087922	A	SEN_RS19775	SEN_RS19775	synonymous variant
1 (‘Dub_All’)	no cPAIs	SNP	1852078	C	SEN_RS09050	SEN_RS09050	synonymous variant
1 (‘Dub_All’)	no cPAIs	SNP	2640031	T	SEN_RS12980	SEN_RS12980	missense variant
1 (‘Dub_All’)	no cPAIs	SNP	2400944	C	SEN_RS11860	SEN_RS11860	synonymous variant
1 (‘Dub_All’)	no cPAIs	SNP	4367025	T	SEN_RS21025	SEN_RS21025	synonymous variant
1 (‘Dub_All’)	no cPAIs	SNP	1516213	T	SEN_RS07410	SEN_RS07410	synonymous variant
1 (‘Dub_All’)	no cPAIs	SNP	1696438	T	SEN_RS08255	SEN_RS08255	synonymous variant
1 (‘Dub_All’)	no cPAIs	SNP	1852087	T	SEN_RS09050	SEN_RS09050	synonymous variant
1 (‘Dub_All’)	no cPAIs	SNP	3605178	C	SEN_RS17565	ugpC	synonymous variant
1 (‘Dub_All’)	no cPAIs	SNP	762557	T	SEN_RS03535	SEN_RS03535	synonymous variant
1 (‘Dub_All’)	no cPAIs	SNP	2564798	G	SEN_RS12695	SEN_RS12695	synonymous variant
1 (‘Dub_All’)	no cPAIs	SNP	1516225	A	SEN_RS07410	SEN_RS07410	synonymous variant
1 (‘Dub_All’)	no cPAIs	SNP	3556039	A	SEN_RS17375	SEN_RS17375	synonymous variant
1 (‘Dub_All’)	no cPAIs	SNP	2884297	C	SEN_RS23690	SEN_RS23690	missense variant
1 (‘Dub_All’)	no cPAIs	SNP	1458890	T	SEN_RS07105	SEN_RS07105	missense variant
1 (‘Dub_All’)	no cPAIs	SNP	926411	C	SEN_RS04355	SEN_RS04355	synonymous variant
1 (‘Dub_All’)	no cPAIs	SNP	1385164	A	SEN_RS06720	SEN_RS06720	synonymous variant
1 (‘Dub_All’)	no cPAIs	SNP	541395	G	SEN_RS02465	SEN_RS02465	synonymous variant
1 (‘Dub_All’)	no cPAIs	SNP	2962894	A	SEN_RS14460	SEN_RS14460	synonymous variant
1 (‘Dub_All’)	no cPAIs	SNP	918230	T	SEN_RS04305	artM	synonymous variant
1 (‘Dub_All’)	SPI-2	SNP	1732729	C	SEN_RS08465	SEN_RS08465	synonymous variant
1 (‘Dub_All’)	no cPAIs	SNP	2368217	T	SEN_RS11725	SEN_RS11725	synonymous variant
1 (‘Dub_All’)	no cPAIs	SNP	1221338	C	SEN_RS05835	SEN_RS05835	synonymous variant
1 (‘Dub_All’)	no cPAIs	SNP	705243	G	SEN_RS03260	SEN_RS03260	synonymous variant
1 (‘Dub_All’)	no cPAIs	SNP	3875548	G	SEN_RS18780	SEN_RS18780	missense variant
1 (‘Dub_All’)	no cPAIs	SNP	2834554	C	SEN_RS13780	SEN_RS13780	synonymous variant
1 (‘Dub_All’)	no cPAIs	SNP	705246	A	SEN_RS03260	SEN_RS03260	synonymous variant
1 (‘Dub_All’)	no cPAIs	INDEL	4584912	C	SEN_RS22150	SEN_RS22150	frameshift variant
1 (‘Dub_All’)	no cPAIs	SNP	1712867	A	SEN_RS08340	SEN_RS08340	synonymous variant
1 (‘Dub_All’)	no cPAIs	SNP	918245	G	SEN_RS04305	artM	synonymous variant
1 (‘Dub_All’)	no cPAIs	SNP	2015975	G	SEN_RS09960	SEN_RS09960	missense variant
1 (‘Dub_All’)	no cPAIs	SNP	664296	C	SEN_RS03050	pagP	synonymous variant
1 (‘Dub_All’)	no cPAIs	SNP	2261738	T	SEN_RS11235	SEN_RS11235	synonymous variant
1 (‘Dub_All’)	no cPAIs	SNP	4416237	A	SEN_RS21245	SEN_RS21245	synonymous variant
1 (‘Dub_All’)	no cPAIs	SNP	2360047	G	SEN_RS11705	SEN_RS11705	synonymous variant
1 (‘Dub_All’)	no cPAIs	SNP	2872152	C	SEN_RS13980	SEN_RS13980	missense variant
1 (‘Dub_All’)	no cPAIs	SNP	2435880	G	SEN_RS12020	SEN_RS12020	missense variant
1 (‘Dub_All’)	no cPAIs	SNP	4662003	T	SEN_RS22545	SEN_RS22545	synonymous variant
1 (‘Dub_All’)	no cPAIs	SNP	2630389	A	SEN_RS12975	SEN_RS12975	synonymous variant
1 (‘Dub_All’)	no cPAIs	SNP	1303286	G	SEN_RS06335	SEN_RS06335	synonymous variant
1 (‘Dub_All’)	no cPAIs	SNP	1532663	A	SEN_RS07490	SEN_RS07490	synonymous variant
1 (‘Dub_All’)	no cPAIs	SNP	1712888	A	SEN_RS08340	SEN_RS08340	synonymous variant
1 (‘Dub_All’)	no cPAIs	SNP	4096761	A	SEN_RS19820	SEN_RS19820	synonymous variant
1 (‘Dub_All’)	no cPAIs	SNP	4309754	G	SEN_RS20830	lamB	synonymous variant
1 (‘Dub_All’)	no cPAIs	INDEL	606972	C	SEN_RS02795	SEN_RS02795	frameshift variant
1 (‘Dub_All’)	no cPAIs	SNP	1123069	A	SEN_RS05290	SEN_RS05290	synonymous variant
1 (‘Dub_All’)	no cPAIs	SNP	656127	T	SEN_RS03015	SEN_RS03015	synonymous variant
1 (‘Dub_All’)	no cPAIs	SNP	4379276	A	SEN_RS21085	SEN_RS21085	missense variant
1 (‘Dub_All’)	no cPAIs	SNP	1049347	A	SEN_RS04880	SEN_RS04880	missense variant
1 (‘Dub_All’)	no cPAIs	SNP	3628033	T	SEN_RS17690	SEN_RS17690	synonymous variant
1 (‘Dub_All’)	no cPAIs	SNP	2360071	G	SEN_RS11705	SEN_RS11705	synonymous variant
1 (‘Dub_All’)	no cPAIs	SNP	795402	T	SEN_RS03715	SEN_RS03715	synonymous variant
1 (‘Dub_All’)	no cPAIs	SNP	770827	G	SEN_RS03565	SEN_RS03565	synonymous variant
1 (‘Dub_All’)	SPI-5	SNP	1068515	C	SEN_RS04995	SEN_RS04995	synonymous variant
1 (‘Dub_All’)	no cPAIs	SNP	1934096	A	SEN_RS09515	SEN_RS09515	synonymous variant
1 (‘Dub_All’)	no cPAIs	SNP	4416273	A	SEN_RS21245	SEN_RS21245	synonymous variant
1 (‘Dub_All’)	no cPAIs	SNP	3613458	A	SEN_RS17615	SEN_RS17615	synonymous variant
1 (‘Dub_All’)	no cPAIs	SNP	1922870	T	SEN_RS09470	SEN_RS09470	missense variant
1 (‘Dub_All’)	no cPAIs	SNP	1385236	G	SEN_RS06720	SEN_RS06720	synonymous variant
1 (‘Dub_All’)	no cPAIs	SNP	1532693	G	SEN_RS07490	SEN_RS07490	synonymous variant
1 (‘Dub_All’)	no cPAIs	SNP	2882519	A	SEN_RS14030	SEN_RS14030	synonymous variant
1 (‘Dub_All’)	no cPAIs	SNP	4465431	T	SEN_RS21520	SEN_RS21520	synonymous variant
1 (‘Dub_All’)	no cPAIs	SNP	4042884	A	SEN_RS19575	SEN_RS19575	synonymous variant
1 (‘Dub_All’)	no cPAIs	SNP	4178714	G	SEN_RS20250	SEN_RS20250	synonymous variant
1 (‘Dub_All’)	no cPAIs	SNP	2532123	C	SEN_RS12505	SEN_RS12505	synonymous variant
1 (‘Dub_All’)	no cPAIs	SNP	656157	G	SEN_RS03015	SEN_RS03015	synonymous variant
1 (‘Dub_All’)	no cPAIs	SNP	1538247	G	SEN_RS07525	SEN_RS07525	synonymous variant
1 (‘Dub_All’)	no cPAIs	SNP	1532705	G	SEN_RS07490	SEN_RS07490	synonymous variant
1 (‘Dub_All’)	SPI-5	SNP	1073954	A	SEN_RS05025	SEN_RS05025	synonymous variant
1 (‘Dub_All’)	no cPAIs	SNP	426789	A	SEN_RS01935	SEN_RS01935	synonymous variant
1 (‘Dub_All’)	no cPAIs	SNP	1532711	G	SEN_RS07490	SEN_RS07490	synonymous variant
1 (‘Dub_All’)	no cPAIs	SNP	2879519	C	SEN_RS14020	hycE	synonymous variant
1 (‘Dub_All’)	no cPAIs	SNP	2261801	G	SEN_RS11235	SEN_RS11235	synonymous variant
1 (‘Dub_All’)	no cPAIs	SNP	1950506	T	SEN_RS09590	SEN_RS09590	synonymous variant
1 (‘Dub_All’)	no cPAIs	SNP	1712941	T	SEN_RS08340	SEN_RS08340	missense variant
1 (‘Dub_All’)	no cPAIs	SNP	2278192	A	SEN_RS11305	SEN_RS11305	synonymous variant
1 (‘Dub_All’)	no cPAIs	SNP	4498225	C	SEN_RS21715	SEN_RS21715	synonymous variant
1 (‘Dub_All’)	no cPAIs	SNP	672563	C	SEN_RS03100	SEN_RS03100	synonymous variant
1 (‘Dub_All’)	no cPAIs	SNP	664374	T	SEN_RS03050	pagP	synonymous variant
1 (‘Dub_All’)	no cPAIs	SNP	402232	A	SEN_RS01815	SEN_RS01815	synonymous variant
1 (‘Dub_All’)	no cPAIs	SNP	2392889	T	SEN_RS11820	SEN_RS11820	synonymous variant
1 (‘Dub_All’)	no cPAIs	SNP	186342	C	SEN_RS00815	SEN_RS00815	synonymous variant
1 (‘Dub_All’)	no cPAIs	SNP	2360125	G	SEN_RS11705	SEN_RS11705	synonymous variant
1 (‘Dub_All’)	no cPAIs	SNP	2884414	C	SEN_RS23690	SEN_RS23690	missense variant
1 (‘Dub_All’)	no cPAIs	SNP	538911	T	SEN_RS02450	copA	synonymous variant
1 (‘Dub_All’)	no cPAIs	SNP	3605312	G	SEN_RS17565	ugpC	synonymous variant
1 (‘Dub_All’)	no cPAIs	SNP	1140192	A	SEN_RS05395	SEN_RS05395	missense variant
1 (‘Dub_All’)	no cPAIs	SNP	3760962	C	SEN_RS18265	SEN_RS18265	synonymous variant
1 (‘Dub_All’)	no cPAIs	SNP	2417475	T	SEN_RS11940	SEN_RS11940	missense variant
1 (‘Dub_All’)	no cPAIs	SNP	221498	C	SEN_RS00980	SEN_RS00980	missense variant
1 (‘Dub_All’)	no cPAIs	SNP	547775	T	SEN_RS02500	SEN_RS02500	synonymous variant
1 (‘Dub_All’)	no cPAIs	SNP	4454313	A	SEN_RS21470	SEN_RS21470	synonymous variant
1 (‘Dub_All’)	no cPAIs	SNP	3752778	A	SEN_RS18230	SEN_RS18230	synonymous variant
1 (‘Dub_All’)	no cPAIs	SNP	1080119	T	SEN_RS05055	SEN_RS05055	missense variant
1 (‘Dub_All’)	no cPAIs	SNP	2859852	T	SEN_RS13915	SEN_RS13915	synonymous variant
1 (‘Dub_All’)	no cPAIs	SNP	3539789	A	SEN_RS17310	SEN_RS17310	synonymous variant
1 (‘Dub_All’)	no cPAIs	SNP	2941775	A	SEN_RS14335	SEN_RS14335	synonymous variant
1 (‘Dub_All’)	no cPAIs	SNP	2425680	C	SEN_RS11975	SEN_RS11975	synonymous variant
1 (‘Dub_All’)	no cPAIs	SNP	1647444	T	SEN_RS08020	SEN_RS08020	missense variant
1 (‘Dub_All’)	no cPAIs	SNP	1303382	T	SEN_RS06335	SEN_RS06335	synonymous variant
1 (‘Dub_All’)	no cPAIs	SNP	918359	T	SEN_RS04305	artM	synonymous variant
1 (‘Dub_All’)	no cPAIs	SNP	2564957	T	SEN_RS12695	SEN_RS12695	synonymous variant
1 (‘Dub_All’)	no cPAIs	SNP	2360158	A	SEN_RS11705	SEN_RS11705	synonymous variant
1 (‘Dub_All’)	no cPAIs	SNP	918368	A	SEN_RS04305	artM	synonymous variant
1 (‘Dub_All’)	no cPAIs	SNP	2235195	G	SEN_RS11095	SEN_RS11095	synonymous variant
1 (‘Dub_All’)	no cPAIs	SNP	1835877	T	SEN_RS08975	SEN_RS08975	synonymous variant
1 (‘Dub_All’)	no cPAIs	SNP	2455617	T	SEN_RS12125	SEN_RS12125	synonymous variant
1 (‘Dub_All’)	no cPAIs	SNP	1208588	C	SEN_RS05780	SEN_RS05780	synonymous variant
1 (‘Dub_All’)	no cPAIs	SNP	336748	A	SEN_RS01515	SEN_RS01515	synonymous variant
1 (‘Dub_All’)	no cPAIs	INDEL	3189566	TCTG	SEN_RS15505	SEN_RS15505	inframe insertion
1 (‘Dub_All’)	no cPAIs	SNP	2703689	A	SEN_RS13210	SEN_RS13210	synonymous variant
1 (‘Dub_All’)	no cPAIs	SNP	1385335	C	SEN_RS06720	SEN_RS06720	synonymous variant
1 (‘Dub_All’)	no cPAIs	SNP	2548601	G	SEN_RS12595	SEN_RS12595	missense variant
1 (‘Dub_All’)	no cPAIs	SNP	3457917	T	SEN_RS16835	SEN_RS16835	synonymous variant
1 (‘Dub_All’)	no cPAIs	SNP	1704830	T	SEN_RS08295	SEN_RS08295	synonymous variant
1 (‘Dub_All’)	no cPAIs	SNP	2390929	A	SEN_RS11815	SEN_RS11815	synonymous variant
1 (‘Dub_All’)	no cPAIs	SNP	1901440	A	SEN_RS09320	SEN_RS09320	missense variant
1 (‘Dub_All’)	no cPAIs	SNP	1806486	G	SEN_RS08815	SEN_RS08815	synonymous variant
1 (‘Dub_All’)	no cPAIs	SNP	4301704	C	SEN_RS20800	SEN_RS20800	synonymous variant
1 (‘Dub_All’)	no cPAIs	SNP	3328834	A	SEN_RS16195	SEN_RS16195	synonymous variant
1 (‘Dub_All’)	no cPAIs	SNP	2360206	A	SEN_RS11705	SEN_RS11705	synonymous variant
1 (‘Dub_All’)	no cPAIs	SNP	2429080	A	SEN_RS11985	SEN_RS11985	synonymous variant
1 (‘Dub_All’)	no cPAIs	SNP	574357	C	SEN_RS02610	SEN_RS02610	missense variant
1 (‘Dub_All’)	no cPAIs	SNP	4123411	C	SEN_RS19970	SEN_RS19970	synonymous variant
1 (‘Dub_All’)	no cPAIs	SNP	2253721	A	SEN_RS11190	metG	synonymous variant
1 (‘Dub_All’)	no cPAIs	SNP	3089306	G	SEN_RS15010	SEN_RS15010	synonymous variant
1 (‘Dub_All’)	no cPAIs	SNP	689051	A	SEN_RS03185	SEN_RS03185	missense variant
1 (‘Dub_All’)	no cPAIs	SNP	795553	A	SEN_RS03720	gpmA	synonymous variant
1 (‘Dub_All’)	no cPAIs	SNP	3613602	C	SEN_RS17615	SEN_RS17615	synonymous variant
1 (‘Dub_All’)	no cPAIs	SNP	4498341	G	SEN_RS21715	SEN_RS21715	synonymous variant
1 (‘Dub_All’)	no cPAIs	SNP	222118	C	SEN_RS00980	SEN_RS00980	synonymous variant
1 (‘Dub_All’)	no cPAIs	SNP	885671	A	SEN_RS04135	SEN_RS04135	missense variant
1 (‘Dub_All’)	no cPAIs	SNP	2286506	A	SEN_RS11350	SEN_RS11350	synonymous variant
1 (‘Dub_All’)	no cPAIs	SNP	3154859	C	SEN_RS15345	SEN_RS15345	synonymous variant
1 (‘Dub_All’)	no cPAIs	SNP	3154860	G	SEN_RS15345	SEN_RS15345	missense variant
1 (‘Dub_All’)	no cPAIs	SNP	3556270	A	SEN_RS17375	SEN_RS17375	synonymous variant
1 (‘Dub_All’)	no cPAIs	SNP	1794991	T	SEN_RS08770	SEN_RS08770	synonymous variant
1 (‘Dub_All’)	no cPAIs	SNP	1164209	C	SEN_RS05545	SEN_RS05545	synonymous variant
1 (‘Dub_All’)	no cPAIs	SNP	402355	C	SEN_RS01815	SEN_RS01815	synonymous variant
1 (‘Dub_All’)	no cPAIs	SNP	4541042	C	SEN_RS21920	SEN_RS21920	synonymous variant
1 (‘Dub_All’)	no cPAIs	SNP	3187768	T	SEN_RS15500	SEN_RS15500	synonymous variant
1 (‘Dub_All’)	no cPAIs	SNP	1491897	T	SEN_RS07300	SEN_RS07300	missense variant
1 (‘Dub_All’)	no cPAIs	SNP	1213371	G	SEN_RS05800	SEN_RS05800	synonymous variant
1 (‘Dub_All’)	no cPAIs	SNP	648124	T	SEN_RS02970	SEN_RS02970	synonymous variant
1 (‘Dub_All’)	no cPAIs	SNP	3761085	A	SEN_RS18265	SEN_RS18265	synonymous variant
1 (‘Dub_All’)	no cPAIs	SNP	4301758	A	SEN_RS20800	SEN_RS20800	synonymous variant
1 (‘Dub_All’)	no cPAIs	SNP	762815	T	SEN_RS03535	SEN_RS03535	synonymous variant
1 (‘Dub_All’)	no cPAIs	SNP	2755408	A	SEN_RS13445	SEN_RS13445	synonymous variant
1 (‘Dub_All’)	no cPAIs	SNP	2484535	A	SEN_RS12270	SEN_RS12270	synonymous variant
1 (‘Dub_All’)	no cPAIs	SNP	2698059	C	SEN_RS13195	SEN_RS13195	synonymous variant
1 (‘Dub_All’)	no cPAIs	SNP	1696708	C	SEN_RS08255	SEN_RS08255	synonymous variant
1 (‘Dub_All’)	no cPAIs	SNP	1852357	C	SEN_RS09050	SEN_RS09050	synonymous variant
1 (‘Dub_All’)	no cPAIs	SNP	1792844	G	SEN_RS08760	SEN_RS08760	synonymous variant
1 (‘Dub_All’)	no cPAIs	SNP	3539915	T	SEN_RS17310	SEN_RS17310	synonymous variant
1 (‘Dub_All’)	no cPAIs	SNP	1541068	C	SEN_RS07535	sifB	synonymous variant
1 (‘Dub_All’)	no cPAIs	SNP	2360269	G	SEN_RS11705	SEN_RS11705	synonymous variant
1 (‘Dub_All’)	no cPAIs	SNP	3539918	A	SEN_RS17310	SEN_RS17310	synonymous variant
1 (‘Dub_All’)	no cPAIs	SNP	3554125	A	SEN_RS17370	SEN_RS17370	synonymous variant
1 (‘Dub_All’)	no cPAIs	SNP	1680338	T	SEN_RS08180	SEN_RS08180	synonymous variant
1 (‘Dub_All’)	no cPAIs	SNP	4301779	T	SEN_RS20800	SEN_RS20800	synonymous variant
1 (‘Dub_All’)	no cPAIs	SNP	803796	T	SEN_RS03755	SEN_RS03755	missense variant
1 (‘Dub_All’)	no cPAIs	SNP	607192	G	SEN_RS02795	SEN_RS02795	synonymous variant
1 (‘Dub_All’)	no cPAIs	SNP	2654372	T	SEN_RS13010	SEN_RS13010	synonymous variant
1 (‘Dub_All’)	no cPAIs	SNP	2360287	G	SEN_RS11705	SEN_RS11705	synonymous variant
1 (‘Dub_All’)	no cPAIs	SNP	2565089	C	SEN_RS12695	SEN_RS12695	synonymous variant
1 (‘Dub_All’)	no cPAIs	SNP	4581847	T	SEN_RS22135	SEN_RS22135	synonymous variant
1 (‘Dub_All’)	no cPAIs	SNP	1541100	C	SEN_RS07535	sifB	missense variant
1 (‘Dub_All’)	no cPAIs	SNP	2548718	T	SEN_RS12595	SEN_RS12595	synonymous variant
1 (‘Dub_All’)	no cPAIs	SNP	1442799	A	SEN_RS07015	SEN_RS07015	synonymous variant
1 (‘Dub_All’)	no cPAIs	SNP	631792	C	SEN_RS02900	SEN_RS02900	missense variant
1 (‘Dub_All’)	no cPAIs	SNP	1009	T	SEN_RS00010	SEN_RS00010	synonymous variant
1 (‘Dub_All’)	no cPAIs	SNP	803827	C	SEN_RS03755	SEN_RS03755	synonymous variant
1 (‘Dub_All’)	no cPAIs	SNP	402421	T	SEN_RS01815	SEN_RS01815	synonymous variant
1 (‘Dub_All’)	no cPAIs	SNP	2278390	A	SEN_RS11305	SEN_RS11305	synonymous variant
1 (‘Dub_All’)	no cPAIs	SNP	533495	T	SEN_RS02430	ushA	synonymous variant
1 (‘Dub_All’)	no cPAIs	SNP	2878292	C	SEN_RS14015	SEN_RS14015	synonymous variant
1 (‘Dub_All’)	no cPAIs	SNP	1018	C	SEN_RS00010	SEN_RS00010	synonymous variant
1 (‘Dub_All’)	no cPAIs	SNP	3458049	A	SEN_RS16835	SEN_RS16835	synonymous variant
1 (‘Dub_All’)	no cPAIs	SNP	2278405	A	SEN_RS11305	SEN_RS11305	synonymous variant
1 (‘Dub_All’)	no cPAIs	SNP	1890340	A	SEN_RS09250	SEN_RS09250	synonymous variant
1 (‘Dub_All’)	no cPAIs	SNP	795655	A	SEN_RS03720	gpmA	synonymous variant
1 (‘Dub_All’)	no cPAIs	SNP	3089423	A	SEN_RS15010	SEN_RS15010	synonymous variant
1 (‘Dub_All’)	no cPAIs	SNP	3875856	C	SEN_RS18780	SEN_RS18780	synonymous variant
1 (‘Dub_All’)	no cPAIs	SNP	2876433	G	SEN_RS14000	SEN_RS14000	synonymous variant
1 (‘Dub_All’)	no cPAIs	SNP	2464308	A	SEN_RS12170	SEN_RS12170	missense variant
1 (‘Dub_All’)	no cPAIs	SNP	3813550	T	SEN_RS18515	SEN_RS18515	synonymous variant
1 (‘Dub_All’)	no cPAIs	SNP	2253847	C	SEN_RS11190	metG	synonymous variant
1 (‘Dub_All’)	no cPAIs	SNP	752369	A	SEN_RS03485	SEN_RS03485	missense variant
1 (‘Dub_All’)	no cPAIs	SNP	1541150	T	SEN_RS07535	sifB	missense variant
1 (‘Dub_All’)	no cPAIs	SNP	762911	C	SEN_RS03535	SEN_RS03535	synonymous variant
1 (‘Dub_All’)	no cPAIs	SNP	1385505	G	SEN_RS06725	SEN_RS06725	synonymous variant
1 (‘Dub_All’)	no cPAIs	SNP	4300997	T	SEN_RS20795	SEN_RS20795	synonymous variant
1 (‘Dub_All’)	no cPAIs	INDEL	721955	TA	SEN_RS03350	chiP	frameshift variant
1 (‘Dub_All’)	no cPAIs	SNP	2441393	T	SEN_RS12050	SEN_RS12050	synonymous variant
1 (‘Dub_All’)	no cPAIs	SNP	3154991	G	SEN_RS15345	SEN_RS15345	synonymous variant
1 (‘Dub_All’)	no cPAIs	SNP	3454472	T	SEN_RS16805	SEN_RS16805	synonymous variant
1 (‘Dub_All’)	no cPAIs	SNP	2621619	A	SEN_RS12930	SEN_RS12930	synonymous variant
1 (‘Dub_All’)	no cPAIs	SNP	1536074	A	SEN_RS07510	SEN_RS07510	synonymous variant
1 (‘Dub_All’)	no cPAIs	SNP	2565173	A	SEN_RS12695	SEN_RS12695	synonymous variant
1 (‘Dub_All’)	no cPAIs	SNP	2115737	G	SEN_RS10585	SEN_RS10585	synonymous variant
1 (‘Dub_All’)	no cPAIs	SNP	1541180	G	SEN_RS07535	sifB	missense variant
1 (‘Dub_All’)	no cPAIs	SNP	1541181	G	SEN_RS07535	sifB	missense variant
1 (‘Dub_All’)	no cPAIs	SNP	255038	T	SEN_RS01105	SEN_RS01105	synonymous variant
1 (‘Dub_All’)	no cPAIs	SNP	1696831	G	SEN_RS08255	SEN_RS08255	synonymous variant
1 (‘Dub_All’)	no cPAIs	SNP	549952	C	SEN_RS02505	SEN_RS02505	synonymous variant
1 (‘Dub_All’)	no cPAIs	SNP	803905	G	SEN_RS03755	SEN_RS03755	synonymous variant
1 (‘Dub_All’)	no cPAIs	SNP	189507	C	SEN_RS00820	SEN_RS00820	synonymous variant
1 (‘Dub_All’)	no cPAIs	SNP	4530358	G	SEN_RS21870	SEN_RS21870	missense variant
1 (‘Dub_All’)	no cPAIs	SNP	2409543	G	SEN_RS11905	SEN_RS11905	synonymous variant
1 (‘Dub_All’)	no cPAIs	SNP	1188023	G	SEN_RS05675	SEN_RS05675	synonymous variant
1 (‘Dub_All’)	no cPAIs	SNP	1213518	G	SEN_RS05800	SEN_RS05800	synonymous variant
1 (‘Dub_All’)	no cPAIs	SNP	2273464	A	SEN_RS11280	SEN_RS11280	synonymous variant
1 (‘Dub_All’)	no cPAIs	SNP	2746684	G	SEN_RS13415	SEN_RS13415	synonymous variant
1 (‘Dub_All’)	no cPAIs	SNP	4277337	A	SEN_RS20685	SEN_RS20685	missense variant
1 (‘Dub_All’)	no cPAIs	SNP	1541210	T	SEN_RS07535	sifB	missense variant
1 (‘Dub_All’)	no cPAIs	SNP	4383836	G	SEN_RS21105	SEN_RS21105	synonymous variant
1 (‘Dub_All’)	no cPAIs	SNP	2572474	G	SEN_RS12725	SEN_RS12725	synonymous variant
1 (‘Dub_All’)	no cPAIs	SNP	648287	G	SEN_RS02970	SEN_RS02970	missense variant
1 (‘Dub_All’)	no cPAIs	SNP	4129888	G	SEN_RS20000	SEN_RS20000	synonymous variant
1 (‘Dub_All’)	no cPAIs	SNP	3552784	C	SEN_RS17370	SEN_RS17370	synonymous variant
1 (‘Dub_All’)	no cPAIs	SNP	1213538	A	SEN_RS05800	SEN_RS05800	missense variant
1 (‘Dub_All’)	no cPAIs	SNP	3763345	G	SEN_RS18275	SEN_RS18275	missense variant
1 (‘Dub_All’)	no cPAIs	SNP	1934437	A	SEN_RS09520	lolD	synonymous variant
1 (‘Dub_All’)	no cPAIs	SNP	3458151	G	SEN_RS16835	SEN_RS16835	synonymous variant
1 (‘Dub_All’)	no cPAIs	SNP	1934440	A	SEN_RS09520	lolD	synonymous variant
1 (‘Dub_All’)	no cPAIs	SNP	3900521	C	SEN_RS18905	SEN_RS18905	missense variant
1 (‘Dub_All’)	no cPAIs	INDEL	3524114	GA	SEN_RS17245	SEN_RS17245	frameshift variant
1 (‘Dub_All’)	no cPAIs	SNP	4129903	T	SEN_RS20000	SEN_RS20000	synonymous variant
1 (‘Dub_All’)	no cPAIs	SNP	2581616	C	SEN_RS12775	SEN_RS12775	missense variant
1 (‘Dub_All’)	no cPAIs	SNP	945000	T	SEN_RS04440	SEN_RS04440	synonymous variant
1 (‘Dub_All’)	no cPAIs	SNP	3900532	T	SEN_RS18905	SEN_RS18905	missense variant
1 (‘Dub_All’)	no cPAIs	SNP	631925	G	SEN_RS02900	SEN_RS02900	missense variant
1 (‘Dub_All’)	no cPAIs	SNP	2272105	T	SEN_RS11275	SEN_RS11275	missense variant
1 (‘Dub_All’)	no cPAIs	SNP	4154489	A	SEN_RS20130	SEN_RS20130	synonymous variant
1 (‘Dub_All’)	no cPAIs	SNP	2155645	C	SEN_RS10780	SEN_RS10780	synonymous variant
1 (‘Dub_All’)	SPI-5	SNP	1066110	C	SEN_RS04990	SEN_RS04990	synonymous variant
1 (‘Dub_All’)	no cPAIs	SNP	1921791	C	SEN_RS09465	SEN_RS09465	synonymous variant
1 (‘Dub_All’)	no cPAIs	SNP	722048	T	SEN_RS03350	chiP	synonymous variant
1 (‘Dub_All’)	no cPAIs	SNP	3064001	A	SEN_RS14880	SEN_RS14880	synonymous variant
1 (‘Dub_All’)	no cPAIs	SNP	584904	C	SEN_RS02680	SEN_RS02680	synonymous variant
1 (‘Dub_All’)	SPI-4	SNP	4340588	C	SEN_RS20980	SEN_RS20980	synonymous variant
1 (‘Dub_All’)	no cPAIs	SNP	4310154	C	SEN_RS20830	lamB	missense variant
1 (‘Dub_All’)	no cPAIs	SNP	2827403	T	SEN_RS13725	SEN_RS13725	synonymous variant
1 (‘Dub_All’)	no cPAIs	SNP	2270354	A	SEN_RS11265	SEN_RS11265	synonymous variant
1 (‘Dub_All’)	no cPAIs	SNP	2270355	A	SEN_RS11265	SEN_RS11265	synonymous variant
1 (‘Dub_All’)	no cPAIs	SNP	2868372	T	SEN_RS13970	SEN_RS13970	missense variant
1 (‘Dub_All’)	no cPAIs	SNP	2733593	T	SEN_RS13350	SEN_RS13350	synonymous variant
1 (‘Dub_All’)	no cPAIs	SNP	1533080	A	SEN_RS07495	SEN_RS07495	synonymous variant
1 (‘Dub_All’)	no cPAIs	SNP	4581967	A	SEN_RS22135	SEN_RS22135	synonymous variant
1 (‘Dub_All’)	SPI-4	SNP	4340591	T	SEN_RS20980	SEN_RS20980	synonymous variant
1 (‘Dub_All’)	no cPAIs	SNP	1541278	C	SEN_RS07535	sifB	missense variant
1 (‘Dub_All’)	no cPAIs	SNP	3458207	A	SEN_RS16835	SEN_RS16835	missense variant
1 (‘Dub_All’)	no cPAIs	SNP	4244640	A	SEN_RS20530	SEN_RS20530	synonymous variant
1 (‘Dub_All’)	no cPAIs	SNP	4310177	T	SEN_RS20830	lamB	synonymous variant
1 (‘Dub_All’)	no cPAIs	SNP	1803804	A	SEN_RS08800	SEN_RS08800	synonymous variant
1 (‘Dub_All’)	no cPAIs	SNP	1712327	T	SEN_RS08335	SEN_RS08335	synonymous variant
1 (‘Dub_All’)	no cPAIs	SNP	3876012	G	SEN_RS18780	SEN_RS18780	synonymous variant
1 (‘Dub_All’)	no cPAIs	SNP	1844398	A	SEN_RS09015	SEN_RS09015	synonymous variant
1 (‘Dub_All’)	no cPAIs	SNP	181423	T	SEN_RS00795	aceF	synonymous variant
1 (‘Dub_All’)	no cPAIs	SNP	1836210	G	SEN_RS08975	SEN_RS08975	synonymous variant
1 (‘Dub_All’)	no cPAIs	SNP	2630835	G	SEN_RS12975	SEN_RS12975	missense variant
1 (‘Dub_All’)	no cPAIs	SNP	926903	G	SEN_RS04355	SEN_RS04355	synonymous variant
1 (‘Dub_All’)	no cPAIs	SNP	836792	T	SEN_RS03920	SEN_RS03920	synonymous variant
1 (‘Dub_All’)	no cPAIs	INDEL	1113548	C	SEN_RS05235	SEN_RS05235	frameshift variant
1 (‘Dub_All’)	no cPAIs	SNP	1647802	G	SEN_RS08025	SEN_RS08025	synonymous variant
1 (‘Dub_All’)	no cPAIs	SNP	4310205	G	SEN_RS20830	lamB	missense variant
1 (‘Dub_All’)	no cPAIs	SNP	3555531	G	SEN_RS17375	SEN_RS17375	missense variant
1 (‘Dub_All’)	no cPAIs	SNP	4539588	C	SEN_RS21905	SEN_RS21905	synonymous variant
1 (‘Dub_All’)	no cPAIs	SNP	2385093	C	SEN_RS11785	SEN_RS11785	synonymous variant
1 (‘Dub_All’)	no cPAIs	SNP	4539591	T	SEN_RS21905	SEN_RS21905	synonymous variant
1 (‘Dub_All’)	no cPAIs	SNP	182830	T	SEN_RS00800	SEN_RS00800	synonymous variant
1 (‘Dub_All’)	no cPAIs	SNP	935113	C	SEN_RS04385	SEN_RS04385	synonymous variant
1 (‘Dub_All’)	no cPAIs	SNP	4375754	C	SEN_RS21070	SEN_RS21070	synonymous variant
1 (‘Dub_All’)	no cPAIs	SNP	4375757	C	SEN_RS21070	SEN_RS21070	synonymous variant
1 (‘Dub_All’)	no cPAIs	SNP	3155159	C	SEN_RS15345	SEN_RS15345	synonymous variant
1 (‘Dub_All’)	no cPAIs	INDEL	1508569	C	SEN_RS07380	SEN_RS07380	frameshift variant
1 (‘Dub_All’)	no cPAIs	SNP	2868442	G	SEN_RS13970	SEN_RS13970	synonymous variant
1 (‘Dub_All’)	no cPAIs	SNP	766159	A	SEN_RS03545	SEN_RS03545	synonymous variant
1 (‘Dub_All’)	no cPAIs	SNP	2295005	T	SEN_RS23490	SEN_RS23490	missense variant
1 (‘Dub_All’)	no cPAIs	SNP	926942	G	SEN_RS04355	SEN_RS04355	synonymous variant
1 (‘Dub_All’)	no cPAIs	SNP	632034	T	SEN_RS02900	SEN_RS02900	synonymous variant
1 (‘Dub_All’)	no cPAIs	SNP	4375781	C	SEN_RS21070	SEN_RS21070	synonymous variant
1 (‘Dub_All’)	no cPAIs	SNP	2401511	G	SEN_RS11860	SEN_RS11860	synonymous variant
1 (‘Dub_All’)	no cPAIs	SNP	1254633	A	SEN_RS06075	SEN_RS06075	missense variant
1 (‘Dub_All’)	no cPAIs	SNP	2319594	A	SEN_RS11490	SEN_RS11490	missense variant
1 (‘Dub_All’)	PAI III 536	SNP	2803239	A	SEN_RS13630	SEN_RS13630	synonymous variant
1 (‘Dub_All’)	no cPAIs	SNP	1541356	C	SEN_RS07535	sifB	synonymous variant
1 (‘Dub_All’)	no cPAIs	SNP	1836270	A	SEN_RS08975	SEN_RS08975	synonymous variant
1 (‘Dub_All’)	no cPAIs	SNP	1836279	C	SEN_RS08975	SEN_RS08975	synonymous variant
1 (‘Dub_All’)	no cPAIs	SNP	926969	T	SEN_RS04355	SEN_RS04355	synonymous variant
1 (‘Dub_All’)	no cPAIs	SNP	1926394	A	SEN_RS09480	SEN_RS09480	synonymous variant
1 (‘Dub_All’)	no cPAIs	SNP	926972	C	SEN_RS04355	SEN_RS04355	synonymous variant
1 (‘Dub_All’)	no cPAIs	SNP	2740437	G	SEN_RS13385	SEN_RS13385	synonymous variant
1 (‘Dub_All’)	no cPAIs	SNP	1082626	T	SEN_RS05070	SEN_RS05070	synonymous variant
1 (‘Dub_All’)	no cPAIs	SNP	3900679	T	SEN_RS18905	SEN_RS18905	missense variant
1 (‘Dub_All’)	no cPAIs	SNP	677327	T	SEN_RS03130	SEN_RS03130	missense variant
1 (‘Dub_All’)	no cPAIs	SNP	3056906	G	SEN_RS14855	SEN_RS14855	synonymous variant
1 (‘Dub_All’)	no cPAIs	SNP	2281689	C	SEN_RS11320	SEN_RS11320	synonymous variant
1 (‘Dub_All’)	no cPAIs	SNP	1951002	G	SEN_RS09595	SEN_RS09595	synonymous variant
1 (‘Dub_All’)	no cPAIs	SNP	984347	A	SEN_RS04595	SEN_RS04595	synonymous variant
1 (‘Dub_All’)	no cPAIs	SNP	4039965	T	SEN_RS19565	SEN_RS19565	synonymous variant
1 (‘Dub_All’)	no cPAIs	SNP	3056927	G	SEN_RS14855	SEN_RS14855	synonymous variant
1 (‘Dub_All’)	no cPAIs	SNP	4662560	T	SEN_RS22550	SEN_RS22550	synonymous variant
1 (‘Dub_All’)	no cPAIs	SNP	1795361	A	SEN_RS08770	SEN_RS08770	missense variant
1 (‘Dub_All’)	no cPAIs	SNP	984356	C	SEN_RS04595	SEN_RS04595	synonymous variant
1 (‘Dub_All’)	no cPAIs	SNP	1131813	G	SEN_RS05350	SEN_RS05350	synonymous variant
1 (‘Dub_All’)	no cPAIs	SNP	1795366	C	SEN_RS08770	SEN_RS08770	synonymous variant
1 (‘Dub_All’)	no cPAIs	SNP	1131816	G	SEN_RS05350	SEN_RS05350	synonymous variant
1 (‘Dub_All’)	no cPAIs	SNP	705837	A	SEN_RS03260	SEN_RS03260	synonymous variant
1 (‘Dub_All’)	no cPAIs	SNP	4097328	A	SEN_RS19820	SEN_RS19820	synonymous variant
1 (‘Dub_All’)	no cPAIs	SNP	2630963	C	SEN_RS12975	SEN_RS12975	synonymous variant
1 (‘Dub_All’)	no cPAIs	SNP	1131828	A	SEN_RS05350	SEN_RS05350	synonymous variant
1 (‘Dub_All’)	no cPAIs	SNP	1132910	A	SEN_RS05360	SEN_RS05360	missense variant
1 (‘Dub_All’)	no cPAIs	SNP	681270	C	SEN_RS03155	SEN_RS03155	synonymous variant
1 (‘Dub_All’)	no cPAIs	SNP	1211273	C	SEN_RS05790	SEN_RS05790	synonymous variant
1 (‘Dub_All’)	no cPAIs	SNP	3416287	G	SEN_RS16645	SEN_RS16645	synonymous variant
1 (‘Dub_All’)	no cPAIs	SNP	402748	T	SEN_RS01815	SEN_RS01815	synonymous variant
1 (‘Dub_All’)	no cPAIs	SNP	3818815	A	SEN_RS18540	SEN_RS18540	synonymous variant
1 (‘Dub_All’)	no cPAIs	SNP	2843971	C	SEN_RS13830	SEN_RS13830	synonymous variant
1 (‘Dub_All’)	no cPAIs	SNP	1844548	G	SEN_RS09015	SEN_RS09015	synonymous variant
1 (‘Dub_All’)	no cPAIs	SNP	2745672	T	SEN_RS13405	pssA	synonymous variant
1 (‘Dub_All’)	no cPAIs	SNP	2843977	T	SEN_RS13830	SEN_RS13830	synonymous variant
1 (‘Dub_All’)	no cPAIs	SNP	1647946	A	SEN_RS08025	SEN_RS08025	synonymous variant
1 (‘Dub_All’)	no cPAIs	SNP	648524	G	SEN_RS02975	SEN_RS02975	missense variant
1 (‘Dub_All’)	no cPAIs	SNP	1697103	A	SEN_RS08255	SEN_RS08255	missense variant
1 (‘Dub_All’)	no cPAIs	SNP	795985	A	SEN_RS03720	gpmA	synonymous variant
1 (‘Dub_All’)	no cPAIs	SNP	3056978	T	SEN_RS14855	SEN_RS14855	synonymous variant
1 (‘Dub_All’)	no cPAIs	SNP	935251	T	SEN_RS04385	SEN_RS04385	missense variant
1 (‘Dub_All’)	no cPAIs	SNP	3597652	C	SEN_RS17530	SEN_RS17530	synonymous variant
1 (‘Dub_All’)	no cPAIs	SNP	197974	C	SEN_RS00870	SEN_RS00870	missense variant
1 (‘Dub_All’)	no cPAIs	SNP	3589464	A	SEN_RS17495	SEN_RS17495	synonymous variant
1 (‘Dub_All’)	no cPAIs	SNP	1369	C	SEN_RS00010	SEN_RS00010	synonymous variant
1 (‘Dub_All’)	no cPAIs	SNP	1975644	A	SEN_RS09715	SEN_RS09715	synonymous variant
1 (‘Dub_All’)	no cPAIs	SNP	1090910	G	SEN_RS05105	SEN_RS05105	synonymous variant
1 (‘Dub_All’)	no cPAIs	SNP	3286368	G	SEN_RS15985	SEN_RS15985	missense variant
1 (‘Dub_All’)	no cPAIs	SNP	1795426	C	SEN_RS08770	SEN_RS08770	synonymous variant
1 (‘Dub_All’)	no cPAIs	SNP	378211	T	SEN_RS01720	SEN_RS01720	synonymous variant
1 (‘Dub_All’)	no cPAIs	SNP	4375909	C	SEN_RS21070	SEN_RS21070	missense variant
1 (‘Dub_All’)	no cPAIs	SNP	1926502	C	SEN_RS09480	SEN_RS09480	synonymous variant
1 (‘Dub_All’)	no cPAIs	SNP	2942311	A	SEN_RS14340	SEN_RS14340	synonymous variant
1 (‘Dub_All’)	no cPAIs	SNP	648553	C	SEN_RS02975	SEN_RS02975	synonymous variant
1 (‘Dub_All’)	no cPAIs	SNP	1541482	C	SEN_RS07535	sifB	synonymous variant
1 (‘Dub_All’)	no cPAIs	SNP	2872446	C	SEN_RS13985	SEN_RS13985	synonymous variant
1 (‘Dub_All’)	no cPAIs	SNP	4543239	C	SEN_RS21925	SEN_RS21925	synonymous variant
1 (‘Dub_All’)	no cPAIs	SNP	2532730	A	SEN_RS12515	SEN_RS12515	synonymous variant
1 (‘Dub_All’)	no cPAIs	SNP	2156938	G	SEN_RS10785	SEN_RS10785	missense variant
1 (‘Dub_All’)	no cPAIs	SNP	1647999	G	SEN_RS08025	SEN_RS08025	splice region variant; stop retained variant
1 (‘Dub_All’)	no cPAIs	SNP	1508742	A	SEN_RS07380	SEN_RS07380	synonymous variant
1 (‘Dub_All’)	no cPAIs	SNP	2172295	C	SEN_RS10850	SEN_RS10850	synonymous variant
1 (‘Dub_All’)	no cPAIs	SNP	1082761	T	SEN_RS05070	SEN_RS05070	synonymous variant
1 (‘Dub_All’)	no cPAIs	SNP	2811274	T	SEN_RS13650	SEN_RS13650	missense variant
1 (‘Dub_All’)	no cPAIs	SNP	1852813	A	SEN_RS09055	SEN_RS09055	synonymous variant
1 (‘Dub_All’)	SPI-5	SNP	1069293	T	SEN_RS05000	SEN_RS05000	synonymous variant
1 (‘Dub_All’)	no cPAIs	SNP	1131921	G	SEN_RS05350	SEN_RS05350	synonymous variant
1 (‘Dub_All’)	no cPAIs	SNP	256696	G	SEN_RS01110	SEN_RS01110	synonymous variant
1 (‘Dub_All’)	no cPAIs	SNP	1041811	T	SEN_RS04845	SEN_RS04845	synonymous variant
1 (‘Dub_All’)	no cPAIs	SNP	2281710	T	SEN_RS11320	SEN_RS11320	synonymous variant
1 (‘Dub_All’)	no cPAIs	SNP	3589527	G	SEN_RS17495	SEN_RS17495	synonymous variant
1 (‘Dub_All’)	no cPAIs	SNP	2409884	A	SEN_RS11910	SEN_RS11910	synonymous variant
1 (‘Dub_All’)	no cPAIs	SNP	1527357	T	SEN_RS07460	SEN_RS07460	missense variant
1 (‘Dub_All’)	no cPAIs	SNP	76879	G	SEN_RS00340	SEN_RS00340	synonymous variant
1 (‘Dub_All’)	no cPAIs	SNP	4261279	T	SEN_RS20625	SEN_RS20625	synonymous variant
1 (‘Dub_All’)	no cPAIs	SNP	2565536	T	SEN_RS12700	SEN_RS12700	synonymous variant
1 (‘Dub_All’)	no cPAIs	SNP	699291	T	SEN_RS03230	SEN_RS03230	synonymous variant
1 (‘Dub_All’)	no cPAIs	SNP	370087	T	SEN_RS01685	SEN_RS01685	missense variant
1 (‘Dub_All’)	no cPAIs	SNP	4588970	A	SEN_RS22175	SEN_RS22175	synonymous variant
1 (‘Dub_All’)	no cPAIs	SNP	4384172	C	SEN_RS21105	SEN_RS21105	synonymous variant
1 (‘Dub_All’)	no cPAIs	SNP	2401709	C	SEN_RS11860	SEN_RS11860	synonymous variant
1 (‘Dub_All’)	no cPAIs	SNP	2358173	C	SEN_RS11695	SEN_RS11695	synonymous variant
1 (‘Dub_All’)	no cPAIs	SNP	4261299	A	SEN_RS20625	SEN_RS20625	synonymous variant
1 (‘Dub_All’)	no cPAIs	SNP	3587464	C	SEN_RS17490	SEN_RS17490	missense variant
1 (‘Dub_All’)	no cPAIs	SNP	1203102	T	SEN_RS05750	SEN_RS05750	missense variant
1 (‘Dub_All’)	no cPAIs	SNP	4588982	A	SEN_RS22175	SEN_RS22175	synonymous variant
1 (‘Dub_All’)	no cPAIs	SNP	4462153	T	SEN_RS21505	SEN_RS21505	synonymous variant
1 (‘Dub_All’)	no cPAIs	SNP	1975737	G	SEN_RS09715	SEN_RS09715	synonymous variant
1 (‘Dub_All’)	no cPAIs	SNP	2409914	G	SEN_RS11910	SEN_RS11910	synonymous variant
1 (‘Dub_All’)	no cPAIs	SNP	574908	G	SEN_RS02615	SEN_RS02615	missense variant
1 (‘Dub_All’)	no cPAIs	SNP	2409920	T	SEN_RS11910	SEN_RS11910	synonymous variant
1 (‘Dub_All’)	no cPAIs	SNP	1078859	C	SEN_RS05055	SEN_RS05055	missense variant
1 (‘Dub_All’)	no cPAIs	SNP	2128736	C	SEN_RS10665	SEN_RS10665	synonymous variant
1 (‘Dub_All’)	no cPAIs	SNP	1131975	A	SEN_RS05350	SEN_RS05350	synonymous variant
1 (‘Dub_All’)	no cPAIs	SNP	1197512	T	SEN_RS05720	SEN_RS05720	synonymous variant
1 (‘Dub_All’)	no cPAIs	SNP	1803852	G	SEN_RS08800	SEN_RS08800	synonymous variant
1 (‘Dub_All’)	no cPAIs	SNP	3334270	A	SEN_RS16215	SEN_RS16215	synonymous variant
1 (‘Dub_All’)	no cPAIs	SNP	456269	G	SEN_RS02080	SEN_RS02080	synonymous variant
1 (‘Dub_All’)	no cPAIs	SNP	3589584	A	SEN_RS17495	SEN_RS17495	synonymous variant
1 (‘Dub_All’)	no cPAIs	SNP	648999	A	SEN_RS02975	SEN_RS02975	synonymous variant
1 (‘Dub_All’)	no cPAIs	SNP	695203	A	SEN_RS03210	SEN_RS03210	synonymous variant
1 (‘Dub_All’)	no cPAIs	SNP	1197524	G	SEN_RS05720	SEN_RS05720	synonymous variant
1 (‘Dub_All’)	no cPAIs	SNP	3900885	A	SEN_RS18905	SEN_RS18905	synonymous variant
1 (‘Dub_All’)	no cPAIs	SNP	4556248	T	SEN_RS21990	SEN_RS21990	synonymous variant
1 (‘Dub_All’)	no cPAIs	SNP	4531674	C	SEN_RS21870	SEN_RS21870	synonymous variant
1 (‘Dub_All’)	no cPAIs	SNP	2455638	C	SEN_RS12125	SEN_RS12125	synonymous variant
1 (‘Dub_All’)	no cPAIs	SNP	1803741	C	SEN_RS08800	SEN_RS08800	missense variant
1 (‘Dub_All’)	no cPAIs	SNP	837086	A	SEN_RS03920	SEN_RS03920	synonymous variant
1 (‘Dub_All’)	no cPAIs	SNP	1504	G	SEN_RS00010	SEN_RS00010	synonymous variant
1 (‘Dub_All’)	no cPAIs	SNP	886242	A	SEN_RS04135	SEN_RS04135	synonymous variant
1 (‘Dub_All’)	no cPAIs	SNP	3538358	T	SEN_RS17305	SEN_RS17305	synonymous variant
1 (‘Dub_All’)	no cPAIs	SNP	632292	T	SEN_RS02900	SEN_RS02900	synonymous variant
1 (‘Dub_All’)	no cPAIs	SNP	1136209	T	SEN_RS05375	SEN_RS05375	synonymous variant
1 (‘Dub_All’)	no cPAIs	SNP	679772	T	SEN_RS03145	SEN_RS03145	synonymous variant
1 (‘Dub_All’)	no cPAIs	SNP	1951215	G	SEN_RS09595	SEN_RS09595	synonymous variant
1 (‘Dub_All’)	no cPAIs	SNP	689649	A	SEN_RS03185	SEN_RS03185	synonymous variant
1 (‘Dub_All’)	no cPAIs	SNP	4277750	T	SEN_RS20685	SEN_RS20685	synonymous variant
1 (‘Dub_All’)	SPI-1	INDEL	2934265	CT	SEN_RS23705	SEN_RS23705	frameshift variant
1 (‘Dub_All’)	SPI-2	SNP	1730042	T	SEN_RS08445	SEN_RS08445	synonymous variant
1 (‘Dub_All’)	no cPAIs	SNP	4507131	C	SEN_RS21750	SEN_RS21750	synonymous variant
1 (‘Dub_All’)	no cPAIs	SNP	2319868	A	SEN_RS11495	SEN_RS11495	missense variant
1 (‘Dub_All’)	no cPAIs	SNP	1194626	T	SEN_RS05700	SEN_RS05700	synonymous variant
1 (‘Dub_All’)	no cPAIs	SNP	427518	T	SEN_RS01935	SEN_RS01935	synonymous variant
1 (‘Dub_All’)	no cPAIs	SNP	2743152	A	SEN_RS13400	SEN_RS13400	synonymous variant
1 (‘Dub_All’)	no cPAIs	SNP	2401796	G	SEN_RS11860	SEN_RS11860	missense variant
1 (‘Dub_All’)	no cPAIs	SNP	4662791	A	SEN_RS22550	SEN_RS22550	synonymous variant
1 (‘Dub_All’)	no cPAIs	SNP	4089334	C	SEN_RS19785	SEN_RS19785	missense variant
1 (‘Dub_All’)	no cPAIs	SNP	3876362	G	SEN_RS18780	SEN_RS18780	synonymous variant
1 (‘Dub_All’)	no cPAIs	SNP	4122123	C	SEN_RS19960	SEN_RS19960	synonymous variant
1 (‘Dub_All’)	no cPAIs	SNP	454914	A	SEN_RS02075	SEN_RS02075	synonymous variant
1 (‘Dub_All’)	no cPAIs	SNP	1041934	T	SEN_RS04845	SEN_RS04845	synonymous variant
1 (‘Dub_All’)	no cPAIs	SNP	83473	G	SEN_RS00360	SEN_RS00360	synonymous variant
1 (‘Dub_All’)	no cPAIs	SNP	1705490	A	SEN_RS08295	SEN_RS08295	synonymous variant
1 (‘Dub_All’)	no cPAIs	INDEL	4417044	GC	SEN_RS21250	SEN_RS21250	frameshift variant
1 (‘Dub_All’)	no cPAIs	SNP	2649006	G	SEN_RS12990	SEN_RS12990	synonymous variant
1 (‘Dub_All’)	no cPAIs	SNP	3876378	G	SEN_RS18780	SEN_RS18780	synonymous variant
1 (‘Dub_All’)	no cPAIs	SNP	3333039	C	SEN_RS16205	SEN_RS16205	synonymous variant
1 (‘Dub_All’)	no cPAIs	SNP	861724	A	SEN_RS04035	SEN_RS04035	synonymous variant
1 (‘Dub_All’)	no cPAIs	SNP	2442784	C	SEN_RS12055	SEN_RS12055	synonymous variant
1 (‘Dub_All’)	no cPAIs	SNP	4531746	G	SEN_RS21870	SEN_RS21870	synonymous variant
1 (‘Dub_All’)	no cPAIs	SNP	4367907	T	SEN_RS21030	SEN_RS21030	synonymous variant
1 (‘Dub_All’)	SPI-2	SNP	1738276	A	SEN_RS08495	SEN_RS08495	missense variant
1 (‘Dub_All’)	no cPAIs	SNP	3532328	T	SEN_RS17280	SEN_RS17280	synonymous variant
1 (‘Dub_All’)	no cPAIs	SNP	632361	T	SEN_RS02900	SEN_RS02900	synonymous variant
1 (‘Dub_All’)	SPI-4	SNP	4351530	T	SEN_RS20980	SEN_RS20980	missense variant
1 (‘Dub_All’)	no cPAIs	SNP	646547	G	SEN_RS02965	SEN_RS02965	synonymous variant
1 (‘Dub_All’)	no cPAIs	SNP	2369069	G	SEN_RS11725	SEN_RS11725	synonymous variant
1 (‘Dub_All’)	no cPAIs	SNP	4662830	G	SEN_RS22550	SEN_RS22550	synonymous variant
1 (‘Dub_All’)	no cPAIs	SNP	1193565	T	SEN_RS05695	SEN_RS05695	synonymous variant
1 (‘Dub_All’)	no cPAIs	SNP	3925393	T	SEN_RS19005	SEN_RS19005	synonymous variant
1 (‘Dub_All’)	no cPAIs	SNP	4040241	A	SEN_RS19565	SEN_RS19565	synonymous variant
1 (‘Dub_All’)	no cPAIs	SNP	1532495	C	SEN_RS07490	SEN_RS07490	synonymous variant
1 (‘Dub_All’)	no cPAIs	SNP	4376120	G	SEN_RS21075	SEN_RS21075	missense variant
1 (‘Dub_All’)	no cPAIs	SNP	1787449	C	SEN_RS08735	SEN_RS08735	synonymous variant
1 (‘Dub_All’)	no cPAIs	SNP	2876986	G	SEN_RS14005	SEN_RS14005	synonymous variant
1 (‘Dub_All’)	no cPAIs	SNP	2852414	A	SEN_RS13865	SEN_RS13865	synonymous variant
1 (‘Dub_All’)	no cPAIs	SNP	1694851	C	SEN_RS08245	SEN_RS08245	synonymous variant
1 (‘Dub_All’)	no cPAIs	SNP	124488	T	SEN_RS00545	thiP	synonymous variant
1 (‘Dub_All’)	no cPAIs	SNP	839948	C	SEN_RS03940	SEN_RS03940	synonymous variant
1 (‘Dub_All’)	no cPAIs	SNP	435786	A	SEN_RS01970	SEN_RS01970	synonymous variant
1 (‘Dub_All’)	no cPAIs	SNP	2410061	C	SEN_RS11910	SEN_RS11910	synonymous variant
1 (‘Dub_All’)	no cPAIs	SNP	1844814	T	SEN_RS09015	SEN_RS09015	missense variant
1 (‘Dub_All’)	no cPAIs	SNP	2572120	G	SEN_RS12725	SEN_RS12725	synonymous variant
1 (‘Dub_All’)	no cPAIs	SNP	182818	A	SEN_RS00800	SEN_RS00800	synonymous variant
1 (‘Dub_All’)	no cPAIs	SNP	2737749	A	SEN_RS13370	SEN_RS13370	synonymous variant
1 (‘Dub_All’)	no cPAIs	SNP	1697366	A	SEN_RS08255	SEN_RS08255	missense variant
1 (‘Dub_All’)	no cPAIs	SNP	1844824	G	SEN_RS09015	SEN_RS09015	synonymous variant
1 (‘Dub_All’)	no cPAIs	SNP	1799327	A	SEN_RS08790	SEN_RS08790	synonymous variant
1 (‘Dub_All’)	no cPAIs	SNP	2401883	T	SEN_RS11860	SEN_RS11860	synonymous variant
1 (‘Dub_All’)	no cPAIs	SNP	878173	C	SEN_RS04100	SEN_RS04100	synonymous variant
1 (‘Dub_All’)	no cPAIs	SNP	2262624	G	SEN_RS11240	SEN_RS11240	synonymous variant
1 (‘Dub_All’)	no cPAIs	SNP	2737761	G	SEN_RS13370	SEN_RS13370	synonymous variant
1 (‘Dub_All’)	no cPAIs	SNP	1074876	T	SEN_RS05030	SEN_RS05030	synonymous variant
1 (‘Dub_All’)	no cPAIs	SNP	2401901	A	SEN_RS11860	SEN_RS11860	synonymous variant
1 (‘Dub_All’)	no cPAIs	SNP	435822	T	SEN_RS01970	SEN_RS01970	synonymous variant
1 (‘Dub_All’)	no cPAIs	SNP	1042033	G	SEN_RS04845	SEN_RS04845	synonymous variant
1 (‘Dub_All’)	no cPAIs	SNP	2942287	G	SEN_RS14340	SEN_RS14340	synonymous variant
1 (‘Dub_All’)	no cPAIs	SNP	3536489	A	SEN_RS17300	SEN_RS17300	synonymous variant
1 (‘Dub_All’)	no cPAIs	SNP	1197689	A	SEN_RS05720	SEN_RS05720	synonymous variant
1 (‘Dub_All’)	no cPAIs	SNP	2868860	A	SEN_RS13970	SEN_RS13970	synonymous variant
1 (‘Dub_All’)	no cPAIs	SNP	1853057	A	SEN_RS09055	SEN_RS09055	synonymous variant
1 (‘Dub_All’)	no cPAIs	SNP	2213506	A	SEN_RS11035	SEN_RS11035	stop gained
1 (‘Dub_All’)	no cPAIs	SNP	1803910	C	SEN_RS08800	SEN_RS08800	synonymous variant
1 (‘Dub_All’)	no cPAIs	SNP	2737800	T	SEN_RS13370	SEN_RS13370	synonymous variant
1 (‘Dub_All’)	no cPAIs	SNP	2410124	G	SEN_RS11910	SEN_RS11910	synonymous variant
1 (‘Dub_All’)	no cPAIs	SNP	1883074	A	SEN_RS09190	SEN_RS09190	synonymous variant
1 (‘Dub_All’)	no cPAIs	SNP	1386127	G	SEN_RS06730	SEN_RS06730	synonymous variant
1 (‘Dub_All’)	no cPAIs	SNP	689810	G	SEN_RS03185	SEN_RS03185	missense variant
1 (‘Dub_All’)	no cPAIs	SNP	4475843	C	SEN_RS21575	SEN_RS21575	synonymous variant
1 (‘Dub_All’)	no cPAIs	SNP	2868884	G	SEN_RS13970	SEN_RS13970	synonymous variant
1 (‘Dub_All’)	no cPAIs	SNP	2410094	T	SEN_RS11910	SEN_RS11910	synonymous variant
1 (‘Dub_All’)	no cPAIs	SNP	4527401	A	SEN_RS21855	SEN_RS21855	synonymous variant
1 (‘Dub_All’)	no cPAIs	SNP	2942620	A	SEN_RS14340	SEN_RS14340	synonymous variant
1 (‘Dub_All’)	no cPAIs	SNP	3810975	T	SEN_RS18505	SEN_RS18505	synonymous variant
1 (‘Dub_All’)	no cPAIs	SNP	2737824	T	SEN_RS13370	SEN_RS13370	missense variant
1 (‘Dub_All’)	no cPAIs	SNP	2871083	G	SEN_RS13975	SEN_RS13975	missense variant
1 (‘Dub_All’)	no cPAIs	SNP	635163	C	SEN_RS02910	SEN_RS02910	synonymous variant
1 (‘Dub_All’)	no cPAIs	SNP	4537974	C	SEN_RS21890	SEN_RS21890	synonymous variant
1 (‘Dub_All’)	no cPAIs	SNP	935590	A	SEN_RS04385	SEN_RS04385	missense variant
1 (‘Dub_All’)	no cPAIs	SNP	949526	T	SEN_RS04465	SEN_RS04465	synonymous variant
1 (‘Dub_All’)	no cPAIs	SNP	4277933	C	SEN_RS20685	SEN_RS20685	synonymous variant
1 (‘Dub_All’)	no cPAIs	SNP	2582191	C	SEN_RS12775	SEN_RS12775	synonymous variant
1 (‘Dub_All’)	no cPAIs	SNP	2653958	G	SEN_RS13010	SEN_RS13010	synonymous variant
1 (‘Dub_All’)	no cPAIs	SNP	57630	C	SEN_RS00250	SEN_RS00250	synonymous variant
1 (‘Dub_All’)	no cPAIs	SNP	2361016	T	SEN_RS23535	SEN_RS23535	missense variant
1 (‘Dub_All’)	no cPAIs	SNP	55432	T	SEN_RS00235	SEN_RS00235	synonymous variant
1 (‘Dub_All’)	no cPAIs	SNP	4040379	T	SEN_RS19565	SEN_RS19565	synonymous variant
1 (‘Dub_All’)	no cPAIs	SNP	837308	T	SEN_RS03920	SEN_RS03920	synonymous variant
1 (‘Dub_All’)	no cPAIs	SNP	3811006	A	SEN_RS18505	SEN_RS18505	missense variant
1 (‘Dub_All’)	no cPAIs	SNP	1337024	T	SEN_RS06505	SEN_RS06505	missense variant
1 (‘Dub_All’)	no cPAIs	SNP	3416353	G	SEN_RS16645	SEN_RS16645	synonymous variant
1 (‘Dub_All’)	no cPAIs	SNP	575177	G	SEN_RS02615	SEN_RS02615	synonymous variant
1 (‘Dub_All’)	no cPAIs	SNP	4040394	C	SEN_RS19565	SEN_RS19565	synonymous variant
1 (‘Dub_All’)	no cPAIs	SNP	4089548	A	SEN_RS19785	SEN_RS19785	synonymous variant
1 (‘Dub_All’)	no cPAIs	SNP	3811022	G	SEN_RS18505	SEN_RS18505	missense variant
1 (‘Dub_All’)	no cPAIs	SNP	2639567	G	SEN_RS12980	SEN_RS12980	synonymous variant
1 (‘Dub_All’)	no cPAIs	SNP	541263	T	SEN_RS02465	SEN_RS02465	synonymous variant
1 (‘Dub_All’)	no cPAIs	SNP	1713876	T	SEN_RS08345	SEN_RS08345	synonymous variant
1 (‘Dub_All’)	no cPAIs	SNP	1812181	T	SEN_RS08845	SEN_RS08845	synonymous variant
1 (‘Dub_All’)	SPI-5	SNP	1066710	T	SEN_RS04990	SEN_RS04990	synonymous variant
1 (‘Dub_All’)	no cPAIs	SNP	1160825	T	SEN_RS05530	SEN_RS05530	synonymous variant
1 (‘Dub_All’)	no cPAIs	SNP	2369240	A	SEN_RS11725	SEN_RS11725	synonymous variant
1 (‘Dub_All’)	no cPAIs	SNP	3753690	G	SEN_RS18230	SEN_RS18230	synonymous variant
1 (‘Dub_All’)	no cPAIs	SNP	4040412	C	SEN_RS19565	SEN_RS19565	synonymous variant
1 (‘Dub_All’)	no cPAIs	SNP	577539	C	SEN_RS02630	SEN_RS02630	synonymous variant
1 (‘Dub_All’)	no cPAIs	SNP	2369249	G	SEN_RS11725	SEN_RS11725	synonymous variant
1 (‘Dub_All’)	no cPAIs	SNP	2844386	G	SEN_RS13835	SEN_RS13835	missense variant
1 (‘Dub_All’)	no cPAIs	SNP	4040419	C	SEN_RS19565	SEN_RS19565	synonymous variant
1 (‘Dub_All’)	SPI-1	SNP	2934501	T	SEN_RS14310	SEN_RS14310	missense variant
1 (‘Dub_All’)	no cPAIs	SNP	1713894	G	SEN_RS08345	SEN_RS08345	synonymous variant
1 (‘Dub_All’)	SPI-1	SNP	2934503	T	SEN_RS14310	SEN_RS14310	missense variant
1 (‘Dub_All’)	no cPAIs	SNP	656919	A	SEN_RS03015	SEN_RS03015	synonymous variant
1 (‘Dub_All’)	no cPAIs	SNP	698089	C	SEN_RS03220	SEN_RS03220	missense variant
1 (‘Dub_All’)	no cPAIs	SNP	1713900	C	SEN_RS08345	SEN_RS08345	synonymous variant
1 (‘Dub_All’)	SPI-4	SNP	4335841	A	SEN_RS20965	SEN_RS20965	synonymous variant
1 (‘Dub_All’)	SPI-12	SNP	2328304	G	SEN_RS11535	SEN_RS11535	synonymous variant
1 (‘Dub_All’)	no cPAIs	SNP	3766640	A	SEN_RS18275	SEN_RS18275	synonymous variant
1 (‘Dub_All’)	no cPAIs	SNP	3163891	G	SEN_RS15390	SEN_RS15390	synonymous variant
1 (‘Dub_All’)	no cPAIs	SNP	75508	T	SEN_RS00335	SEN_RS00335	synonymous variant
1 (‘Dub_All’)	no cPAIs	SNP	3552599	C	SEN_RS17370	SEN_RS17370	missense variant
1 (‘Dub_All’)	no cPAIs	SNP	378618	T	SEN_RS01720	SEN_RS01720	missense variant
1 (‘Dub_All’)	no cPAIs	SNP	2553471	G	SEN_RS12625	SEN_RS12625	synonymous variant
1 (‘Dub_All’)	no cPAIs	SNP	1844988	T	SEN_RS09020	SEN_RS09020	synonymous variant
1 (‘Dub_All’)	no cPAIs	SNP	75517	G	SEN_RS00335	SEN_RS00335	synonymous variant
1 (‘Dub_All’)	SPI-5	SNP	1066750	T	SEN_RS04990	SEN_RS04990	synonymous variant
1 (‘Dub_All’)	no cPAIs	SNP	1648383	C	SEN_RS08030	SEN_RS08030	synonymous variant
1 (‘Dub_All’)	no cPAIs	SNP	1042180	A	SEN_RS04845	SEN_RS04845	synonymous variant
1 (‘Dub_All’)	no cPAIs	SNP	190214	T	SEN_RS00825	SEN_RS00825	missense variant
1 (‘Dub_All’)	no cPAIs	SNP	2754314	T	SEN_RS13445	SEN_RS13445	missense variant
1 (‘Dub_All’)	no cPAIs	SNP	764887	T	SEN_RS03540	SEN_RS03540	synonymous variant
1 (‘Dub_All’)	no cPAIs	SNP	1206028	A	SEN_RS05765	SEN_RS05765	synonymous variant
1 (‘Dub_All’)	no cPAIs	SNP	2238222	C	SEN_RS11115	SEN_RS11115	synonymous variant
1 (‘Dub_All’)	no cPAIs	SNP	1697552	A	SEN_RS08255	SEN_RS08255	missense variant
1 (‘Dub_All’)	no cPAIs	INDEL	2361106	AC	SEN_RS23535	SEN_RS23535	frameshift variant
1 (‘Dub_All’)	no cPAIs	SNP	2680597	A	SEN_RS13105	SEN_RS13105	synonymous variant
1 (‘Dub_All’)	no cPAIs	SNP	2549527	G	SEN_RS12600	SEN_RS12600	missense variant
1 (‘Dub_All’)	no cPAIs	SNP	2537092	T	SEN_RS12535	SEN_RS12535	synonymous variant
1 (‘Dub_All’)	no cPAIs	SNP	1165082	C	SEN_RS05550	SEN_RS05550	synonymous variant
1 (‘Dub_All’)	no cPAIs	SNP	1713948	T	SEN_RS08345	SEN_RS08345	synonymous variant
1 (‘Dub_All’)	no cPAIs	SNP	1330200	A	SEN_RS06475	SEN_RS06475	synonymous variant
1 (‘Dub_All’)	no cPAIs	SNP	2154497	C	SEN_RS10775	SEN_RS10775	synonymous variant
1 (‘Dub_All’)	no cPAIs	SNP	2369318	C	SEN_RS11725	SEN_RS11725	synonymous variant
1 (‘Dub_All’)	no cPAIs	SNP	1932252	G	SEN_RS09510	SEN_RS09510	missense variant
1 (‘Dub_All’)	no cPAIs	SNP	1834	T	SEN_RS00010	SEN_RS00010	synonymous variant
1 (‘Dub_All’)	no cPAIs	SNP	79495	C	SEN_RS00340	SEN_RS00340	synonymous variant
1 (‘Dub_All’)	no cPAIs	SNP	395054	T	SEN_RS01790	SEN_RS01790	synonymous variant
1 (‘Dub_All’)	no cPAIs	SNP	2554943	T	SEN_RS12635	SEN_RS12635	missense variant
1 (‘Dub_All’)	no cPAIs	SNP	1713972	C	SEN_RS08345	SEN_RS08345	synonymous variant
1 (‘Dub_All’)	no cPAIs	SNP	1951542	T	SEN_RS09595	SEN_RS09595	synonymous variant
1 (‘Dub_All’)	no cPAIs	SNP	1214268	T	SEN_RS05800	SEN_RS05800	synonymous variant
1 (‘Dub_All’)	no cPAIs	SNP	1042237	C	SEN_RS04845	SEN_RS04845	synonymous variant
1 (‘Dub_All’)	no cPAIs	SNP	927551	G	SEN_RS04355	SEN_RS04355	synonymous variant
1 (‘Dub_All’)	no cPAIs	SNP	2647022	C	SEN_RS12985	SEN_RS12985	synonymous variant
1 (‘Dub_All’)	no cPAIs	SNP	1561469	A	SEN_RS07620	SEN_RS07620	missense variant
1 (‘Dub_All’)	no cPAIs	SNP	3065484	T	SEN_RS14885	SEN_RS14885	synonymous variant
1 (‘Dub_All’)	no cPAIs	SNP	2254666	A	SEN_RS11190	metG	synonymous variant
1 (‘Dub_All’)	no cPAIs	SNP	1133538	T	SEN_RS05360	SEN_RS05360	synonymous variant
1 (‘Dub_All’)	no cPAIs	SNP	2322744	A	SEN_RS11505	SEN_RS11505	missense variant
1 (‘Dub_All’)	no cPAIs	SNP	2369363	A	SEN_RS11725	SEN_RS11725	synonymous variant
1 (‘Dub_All’)	no cPAIs	SNP	2262871	T	SEN_RS11240	SEN_RS11240	missense variant
1 (‘Dub_All’)	no cPAIs	SNP	2549592	G	SEN_RS12600	SEN_RS12600	synonymous variant
1 (‘Dub_All’)	no cPAIs	SNP	2172761	T	SEN_RS10855	SEN_RS10855	synonymous variant
1 (‘Dub_All’)	no cPAIs	INDEL	3286874	T	SEN_RS15990	SEN_RS15990	frameshift variant
1 (‘Dub_All’)	no cPAIs	SNP	2631517	T	SEN_RS12975	SEN_RS12975	missense variant
1 (‘Dub_All’)	no cPAIs	SNP	2844514	G	SEN_RS13835	SEN_RS13835	missense variant
1 (‘Dub_All’)	no cPAIs	SNP	631099	A	SEN_RS02895	SEN_RS02895	synonymous variant
1 (‘Dub_All’)	no cPAIs	SNP	2631527	G	SEN_RS12975	SEN_RS12975	synonymous variant
1 (‘Dub_All’)	no cPAIs	SNP	2565995	A	SEN_RS12700	SEN_RS12700	synonymous variant
1 (‘Dub_All’)	no cPAIs	SNP	427884	A	SEN_RS01935	SEN_RS01935	synonymous variant
1 (‘Dub_All’)	no cPAIs	SNP	4390225	G	SEN_RS21145	SEN_RS21145	synonymous variant
1 (‘Dub_All’)	no cPAIs	SNP	1126717	G	SEN_RS05305	SEN_RS05305	synonymous variant
1 (‘Dub_All’)	no cPAIs	SNP	1125352	C	SEN_RS05300	SEN_RS05300	synonymous variant
1 (‘Dub_All’)	no cPAIs	SNP	4169817	C	SEN_RS20215	SEN_RS20215	missense variant
1 (‘Dub_All’)	no cPAIs	SNP	4379314	C	SEN_RS21090	SEN_RS21090	missense variant
1 (‘Dub_All’)	no cPAIs	SNP	4278137	T	SEN_RS20685	SEN_RS20685	synonymous variant
1 (‘Dub_All’)	no cPAIs	SNP	3534760	C	SEN_RS17295	SEN_RS17295	synonymous variant
1 (‘Dub_All’)	no cPAIs	SNP	681858	T	SEN_RS03155	SEN_RS03155	synonymous variant
1 (‘Dub_All’)	no cPAIs	SNP	2354177	C	SEN_RS11680	SEN_RS11680	synonymous variant
1 (‘Dub_All’)	no cPAIs	SNP	1136278	G	SEN_RS05375	SEN_RS05375	synonymous variant
1 (‘Dub_All’)	no cPAIs	SNP	2262921	A	SEN_RS11240	SEN_RS11240	synonymous variant
1 (‘Dub_All’)	no cPAIs	SNP	649098	C	SEN_RS02975	SEN_RS02975	synonymous variant
1 (‘Dub_All’)	no cPAIs	SNP	3479191	T	SEN_RS17025	SEN_RS17025	synonymous variant
1 (‘Dub_All’)	no cPAIs	SNP	427916	G	SEN_RS01935	SEN_RS01935	synonymous variant
1 (‘Dub_All’)	no cPAIs	SNP	4540301	C	SEN_RS21915	SEN_RS21915	synonymous variant
1 (‘Dub_All’)	no cPAIs	SNP	575375	A	SEN_RS02615	SEN_RS02615	synonymous variant
1 (‘Dub_All’)	no cPAIs	SNP	2295696	A	SEN_RS11385	SEN_RS11385	missense variant
1 (‘Dub_All’)	no cPAIs	SNP	2410385	C	SEN_RS11910	SEN_RS11910	synonymous variant
1 (‘Dub_All’)	no cPAIs	INDEL	2641185	G	SEN_RS12980	SEN_RS12980	disruptive inframe deletion
1 (‘Dub_All’)	no cPAIs	SNP	2625869	G	SEN_RS12965	SEN_RS12965	synonymous variant
1 (‘Dub_All’)	no cPAIs	SNP	2238361	C	SEN_RS11115	SEN_RS11115	missense variant
1 (‘Dub_All’)	no cPAIs	SNP	1181594	C	SEN_RS05645	SEN_RS05645	synonymous variant
1 (‘Dub_All’)	no cPAIs	SNP	935835	A	SEN_RS04385	SEN_RS04385	synonymous variant
1 (‘Dub_All’)	no cPAIs	SNP	1839429	T	SEN_RS08995	SEN_RS08995	missense variant
1 (‘Dub_All’)	no cPAIs	SNP	59296	G	SEN_RS00255	SEN_RS00255	synonymous variant
1 (‘Dub_All’)	no cPAIs	SNP	3606435	A	SEN_RS17575	SEN_RS17575	synonymous variant
1 (‘Dub_All’)	no cPAIs	SNP	83877	T	SEN_RS00365	SEN_RS00365	synonymous variant
1 (‘Dub_All’)	no cPAIs	SNP	1853351	G	SEN_RS09055	SEN_RS09055	synonymous variant
1 (‘Dub_All’)	no cPAIs	SNP	3332922	T	SEN_RS16205	SEN_RS16205	synonymous variant
1 (‘Dub_All’)	no cPAIs	SNP	436143	C	SEN_RS01970	SEN_RS01970	synonymous variant
1 (‘Dub_All’)	no cPAIs	SNP	403377	G	SEN_RS01820	SEN_RS01820	synonymous variant
1 (‘Dub_All’)	no cPAIs	SNP	2852786	T	SEN_RS13865	SEN_RS13865	synonymous variant
1 (‘Dub_All’)	no cPAIs	SNP	3622323	T	SEN_RS17665	SEN_RS17665	missense variant
1 (‘Dub_All’)	no cPAIs	SNP	427959	T	SEN_RS01935	SEN_RS01935	synonymous variant
1 (‘Dub_All’)	no cPAIs	SNP	935864	G	SEN_RS04385	SEN_RS04385	missense variant
1 (‘Dub_All’)	no cPAIs	SNP	2279982	A	SEN_RS11310	SEN_RS11310	synonymous variant
1 (‘Dub_All’)	no cPAIs	SNP	1042366	A	SEN_RS04845	SEN_RS04845	synonymous variant
1 (‘Dub_All’)	no cPAIs	SNP	1279937	T	SEN_RS06215	SEN_RS06215	missense variant
1 (‘Dub_All’)	no cPAIs	SNP	2369474	A	SEN_RS11725	SEN_RS11725	synonymous variant
1 (‘Dub_All’)	no cPAIs	SNP	2537121	A	SEN_RS12535	SEN_RS12535	synonymous variant
1 (‘Dub_All’)	no cPAIs	SNP	3460858	T	SEN_RS16850	SEN_RS16850	synonymous variant
1 (‘Dub_All’)	no cPAIs	SNP	935883	G	SEN_RS04385	SEN_RS04385	synonymous variant
1 (‘Dub_All’)	no cPAIs	SNP	870349	C	SEN_RS04075	SEN_RS04075	synonymous variant
1 (‘Dub_All’)	no cPAIs	SNP	1845198	G	SEN_RS09020	SEN_RS09020	synonymous variant
1 (‘Dub_All’)	no cPAIs	SNP	3628024	A	SEN_RS17690	SEN_RS17690	synonymous variant
1 (‘Dub_All’)	no cPAIs	SNP	649170	C	SEN_RS02975	SEN_RS02975	synonymous variant
1 (‘Dub_All’)	no cPAIs	SNP	2238419	T	SEN_RS11115	SEN_RS11115	missense variant
1 (‘Dub_All’)	no cPAIs	SNP	1853396	G	SEN_RS09055	SEN_RS09055	synonymous variant
1 (‘Dub_All’)	no cPAIs	INDEL	591833	G	SEN_RS02710	SEN_RS02710	frameshift variant
1 (‘Dub_All’)	no cPAIs	SNP	1165277	A	SEN_RS05555	SEN_RS05555	synonymous variant
1 (‘Dub_All’)	SPI-11	SNP	1910363	G	SEN_RS09405	SEN_RS09405	missense variant
1 (‘Dub_All’)	no cPAIs	SNP	1083363	A	SEN_RS05080	SEN_RS05080	synonymous variant
1 (‘Dub_All’)	no cPAIs	SNP	2263013	G	SEN_RS11240	SEN_RS11240	synonymous variant
1 (‘Dub_All’)	no cPAIs	SNP	75754	G	SEN_RS00335	SEN_RS00335	synonymous variant
1 (‘Dub_All’)	no cPAIs	SNP	3331833	G	SEN_RS16205	SEN_RS16205	synonymous variant
1 (‘Dub_All’)	no cPAIs	SNP	2566124	G	SEN_RS12700	SEN_RS12700	synonymous variant
1 (‘Dub_All’)	no cPAIs	SNP	2426861	A	SEN_RS11980	SEN_RS11980	synonymous variant
1 (‘Dub_All’)	no cPAIs	SNP	2459631	T	SEN_RS12150	SEN_RS12150	synonymous variant
1 (‘Dub_All’)	no cPAIs	SNP	2426864	A	SEN_RS11980	SEN_RS11980	synonymous variant
1 (‘Dub_All’)	no cPAIs	SNP	3903827	G	SEN_RS18910	SEN_RS18910	missense variant
1 (‘Dub_All’)	no cPAIs	SNP	2877431	A	SEN_RS14010	SEN_RS14010	missense variant
1 (‘Dub_All’)	no cPAIs	SNP	1705976	A	SEN_RS08300	SEN_RS08300	synonymous variant
1 (‘Dub_All’)	no cPAIs	SNP	2869241	T	SEN_RS13970	SEN_RS13970	synonymous variant
1 (‘Dub_All’)	no cPAIs	INDEL	4249501	A	SEN_RS20555	SEN_RS20555	frameshift variant
1 (‘Dub_All’)	no cPAIs	SNP	3766649	T	SEN_RS18275	SEN_RS18275	synonymous variant
1 (‘Dub_All’)	no cPAIs	SNP	362497	C	SEN_RS01645	SEN_RS01645	synonymous variant
1 (‘Dub_All’)	no cPAIs	SNP	1083394	G	SEN_RS05080	SEN_RS05080	synonymous variant
1 (‘Dub_All’)	no cPAIs	SNP	1725188	A	SEN_RS08410	SEN_RS08410	synonymous variant
1 (‘Dub_All’)	no cPAIs	SNP	2263044	T	SEN_RS11240	SEN_RS11240	synonymous variant
1 (‘Dub_All’)	no cPAIs	SNP	4073478	C	SEN_RS19720	SEN_RS19720	synonymous variant
1 (‘Dub_All’)	no cPAIs	SNP	4376584	G	SEN_RS21075	SEN_RS21075	synonymous variant
1 (‘Dub_All’)	no cPAIs	SNP	1533962	T	SEN_RS07500	SEN_RS07500	synonymous variant
1 (‘Dub_All’)	no cPAIs	SNP	4507659	C	SEN_RS21750	SEN_RS21750	synonymous variant
1 (‘Dub_All’)	no cPAIs	SNP	4368399	T	SEN_RS21035	SEN_RS21035	missense variant
1 (‘Dub_All’)	no cPAIs	SNP	3057682	T	SEN_RS14855	SEN_RS14855	missense variant
1 (‘Dub_All’)	no cPAIs	SNP	4507668	T	SEN_RS21750	SEN_RS21750	missense variant
1 (‘Dub_All’)	no cPAIs	SNP	79534	C	SEN_RS00340	SEN_RS00340	synonymous variant
1 (‘Dub_All’)	no cPAIs	SNP	264215	T	SEN_RS22825	SEN_RS22825	missense variant
1 (‘Dub_All’)	no cPAIs	SNP	657435	T	SEN_RS03020	SEN_RS03020	synonymous variant
1 (‘Dub_All’)	no cPAIs	SNP	3573788	G	SEN_RS17445	gldA	synonymous variant
1 (‘Dub_All’)	no cPAIs	SNP	3057693	A	SEN_RS14855	SEN_RS14855	missense variant
1 (‘Dub_All’)	no cPAIs	SNP	657438	T	SEN_RS03020	SEN_RS03020	synonymous variant
1 (‘Dub_All’)	no cPAIs	SNP	4532257	A	SEN_RS21875	SEN_RS21875	synonymous variant
1 (‘Dub_All’)	no cPAIs	SNP	1460259	A	SEN_RS07110	SEN_RS07110	synonymous variant
1 (‘Dub_All’)	no cPAIs	SNP	3634865	A	SEN_RS17725	SEN_RS17725	synonymous variant
1 (‘Dub_All’)	no cPAIs	INDEL	999772	A	SEN_RS04650	mukB	disruptive inframe deletion
1 (‘Dub_All’)	no cPAIs	SNP	4532266	T	SEN_RS21875	SEN_RS21875	synonymous variant
1 (‘Dub_All’)	no cPAIs	SNP	2295852	A	SEN_RS11390	SEN_RS11390	synonymous variant
1 (‘Dub_All’)	no cPAIs	SNP	2322469	C	SEN_RS11500	SEN_RS11500	synonymous variant
1 (‘Dub_All’)	no cPAIs	SNP	2426927	A	SEN_RS11980	SEN_RS11980	synonymous variant
1 (‘Dub_All’)	no cPAIs	SNP	1701555	C	SEN_RS08280	SEN_RS08280	synonymous variant
1 (‘Dub_All’)	no cPAIs	SNP	2254901	T	SEN_RS11190	metG	missense variant
1 (‘Dub_All’)	no cPAIs	SNP	2743305	T	SEN_RS13400	SEN_RS13400	synonymous variant
1 (‘Dub_All’)	no cPAIs	SNP	985145	T	SEN_RS04595	SEN_RS04595	synonymous variant
1 (‘Dub_All’)	no cPAIs	SNP	1199158	C	SEN_RS05725	SEN_RS05725	synonymous variant
1 (‘Dub_All’)	no cPAIs	SNP	985148	T	SEN_RS04595	SEN_RS04595	synonymous variant
1 (‘Dub_All’)	no cPAIs	SNP	1828925	G	SEN_RS08940	SEN_RS08940	synonymous variant
1 (‘Dub_All’)	no cPAIs	SNP	945163	T	SEN_RS04440	SEN_RS04440	synonymous variant
1 (‘Dub_All’)	no cPAIs	SNP	534596	T	SEN_RS02430	ushA	synonymous variant
1 (‘Dub_All’)	no cPAIs	SNP	2844741	A	SEN_RS13835	SEN_RS13835	synonymous variant
1 (‘Dub_All’)	no cPAIs	SNP	2639942	G	SEN_RS12980	SEN_RS12980	synonymous variant
1 (‘Dub_All’)	no cPAIs	SNP	1042918	C	SEN_RS04845	SEN_RS04845	synonymous variant
1 (‘Dub_All’)	no cPAIs	SNP	4376659	C	SEN_RS21075	SEN_RS21075	synonymous variant
1 (‘Dub_All’)	no cPAIs	SNP	985172	T	SEN_RS04595	SEN_RS04595	synonymous variant
1 (‘Dub_All’)	no cPAIs	SNP	4245591	G	SEN_RS20530	SEN_RS20530	synonymous variant
1 (‘Dub_All’)	no cPAIs	SNP	1828952	A	SEN_RS08940	SEN_RS08940	synonymous variant
1 (‘Dub_All’)	no cPAIs	SNP	436314	T	SEN_RS01970	SEN_RS01970	synonymous variant
1 (‘Dub_All’)	no cPAIs	SNP	4229212	A	SEN_RS20450	SEN_RS20450	synonymous variant
1 (‘Dub_All’)	no cPAIs	SNP	1181789	G	SEN_RS05645	SEN_RS05645	synonymous variant
1 (‘Dub_All’)	no cPAIs	SNP	436320	T	SEN_RS01970	SEN_RS01970	synonymous variant
1 (‘Dub_All’)	no cPAIs	SNP	2746466	C	SEN_RS13410	SEN_RS13410	synonymous variant
1 (‘Dub_All’)	no cPAIs	SNP	2553531	T	SEN_RS12625	SEN_RS12625	synonymous variant
1 (‘Dub_All’)	no cPAIs	SNP	1706084	C	SEN_RS08300	SEN_RS08300	synonymous variant
1 (‘Dub_All’)	no cPAIs	SNP	2836587	C	SEN_RS13795	SEN_RS13795	missense variant
1 (‘Dub_All’)	no cPAIs	SNP	2455641	A	SEN_RS12125	SEN_RS12125	synonymous variant
1 (‘Dub_All’)	no cPAIs	SNP	2836591	G	SEN_RS13795	SEN_RS13795	missense variant
1 (‘Dub_All’)	no cPAIs	SNP	747632	T	SEN_RS03465	SEN_RS03465	missense variant
1 (‘Dub_All’)	no cPAIs	SNP	2426994	T	SEN_RS11980	SEN_RS11980	missense variant
1 (‘Dub_All’)	no cPAIs	SNP	1536383	T	SEN_RS07515	SEN_RS07515	synonymous variant
1 (‘Dub_All’)	no cPAIs	SNP	927860	A	SEN_RS04355	SEN_RS04355	synonymous variant
1 (‘Dub_All’)	no cPAIs	SNP	4417653	C	SEN_RS21255	SEN_RS21255	missense variant
1 (‘Dub_All’)	no cPAIs	SNP	1706102	G	SEN_RS08300	SEN_RS08300	synonymous variant
1 (‘Dub_All’)	no cPAIs	SNP	1371156	C	SEN_RS06665	SEN_RS06665	synonymous variant
1 (‘Dub_All’)	no cPAIs	SNP	764026	C	SEN_RS03540	SEN_RS03540	synonymous variant
1 (‘Dub_All’)	no cPAIs	SNP	1843563	C	SEN_RS09015	SEN_RS09015	missense variant
1 (‘Dub_All’)	no cPAIs	SNP	1330198	T	SEN_RS06475	SEN_RS06475	missense variant
1 (‘Dub_All’)	no cPAIs	SNP	4532359	A	SEN_RS21875	SEN_RS21875	synonymous variant
1 (‘Dub_All’)	no cPAIs	SNP	3303563	C	SEN_RS16055	SEN_RS16055	missense variant
1 (‘Dub_All’)	no cPAIs	SNP	1804433	C	SEN_RS08810	SEN_RS08810	synonymous variant
1 (‘Dub_All’)	no cPAIs	SNP	3147922	A	SEN_RS15305	SEN_RS15305	missense variant
1 (‘Dub_All’)	no cPAIs	SNP	4532373	G	SEN_RS21875	SEN_RS21875	synonymous variant
1 (‘Dub_All’)	SPI-4	SNP	4347408	A	SEN_RS20980	SEN_RS20980	missense variant
1 (‘Dub_All’)	no cPAIs	SNP	239767	C	SEN_RS01045	SEN_RS01045	missense variant
1 (‘Dub_All’)	no cPAIs	SNP	2263192	A	SEN_RS11240	SEN_RS11240	missense variant
1 (‘Dub_All’)	no cPAIs	SNP	2263193	C	SEN_RS11240	SEN_RS11240	missense variant
1 (‘Dub_All’)	no cPAIs	SNP	1697947	A	SEN_RS08260	SEN_RS08260	synonymous variant
1 (‘Dub_All’)	no cPAIs	SNP	2427038	G	SEN_RS11980	SEN_RS11980	synonymous variant
1 (‘Dub_All’)	no cPAIs	SNP	3606687	A	SEN_RS17575	SEN_RS17575	synonymous variant
1 (‘Dub_All’)	no cPAIs	SNP	2640032	T	SEN_RS12980	SEN_RS12980	synonymous variant
1 (‘Dub_All’)	no cPAIs	SNP	1542305	C	SEN_RS07540	SEN_RS07540	synonymous variant
1 (‘Dub_All’)	no cPAIs	SNP	2828453	G	SEN_RS13730	SEN_RS13730	synonymous variant
1 (‘Dub_All’)	no cPAIs	SNP	1714343	G	SEN_RS08350	SEN_RS08350	synonymous variant
1 (‘Dub_All’)	no cPAIs	SNP	2590888	G	SEN_RS12805	SEN_RS12805	synonymous variant
1 (‘Dub_All’)	no cPAIs	SNP	2459817	C	SEN_RS12150	SEN_RS12150	synonymous variant
1 (‘Dub_All’)	no cPAIs	SNP	354474	A	SEN_RS01610	SEN_RS01610	missense variant
1 (‘Dub_All’)	no cPAIs	SNP	542407	A	SEN_RS02470	SEN_RS02470	synonymous variant
1 (‘Dub_All’)	no cPAIs	SNP	2771116	A	SEN_RS13525	SEN_RS13525	synonymous variant
1 (‘Dub_All’)	no cPAIs	SNP	436398	C	SEN_RS01970	SEN_RS01970	synonymous variant
1 (‘Dub_All’)	no cPAIs	SNP	1951923	G	SEN_RS09595	SEN_RS09595	synonymous variant
1 (‘Dub_All’)	no cPAIs	SNP	682164	A	SEN_RS03155	SEN_RS03155	synonymous variant
1 (‘Dub_All’)	no cPAIs	SNP	1439806	C	SEN_RS07000	SEN_RS07000	synonymous variant
1 (‘Dub_All’)	no cPAIs	SNP	1193673	C	SEN_RS05695	SEN_RS05695	synonymous variant
1 (‘Dub_All’)	no cPAIs	SNP	2459832	G	SEN_RS12150	SEN_RS12150	synonymous variant
1 (‘Dub_All’)	no cPAIs	SNP	838687	T	SEN_RS03930	SEN_RS03930	missense variant
1 (‘Dub_All’)	no cPAIs	SNP	4376764	G	SEN_RS21075	SEN_RS21075	missense variant
1 (‘Dub_All’)	no cPAIs	SNP	3057854	C	SEN_RS14855	SEN_RS14855	synonymous variant
1 (‘Dub_All’)	no cPAIs	SNP	1714367	T	SEN_RS08350	SEN_RS08350	synonymous variant
1 (‘Dub_All’)	no cPAIs	SNP	2828480	C	SEN_RS13730	SEN_RS13730	synonymous variant
1 (‘Dub_All’)	no cPAIs	SNP	4581571	G	SEN_RS22135	SEN_RS22135	synonymous variant
1 (‘Dub_All’)	no cPAIs	SNP	2402500	T	SEN_RS11865	SEN_RS11865	synonymous variant
1 (‘Dub_All’)	no cPAIs	SNP	2410694	G	SEN_RS11910	SEN_RS11910	synonymous variant
1 (‘Dub_All’)	no cPAIs	SNP	2427937	G	SEN_RS11980	SEN_RS11980	synonymous variant
1 (‘Dub_All’)	no cPAIs	SNP	1796298	C	SEN_RS08775	SEN_RS08775	synonymous variant
1 (‘Dub_All’)	no cPAIs	SNP	4581580	A	SEN_RS22135	SEN_RS22135	synonymous variant
1 (‘Dub_All’)	no cPAIs	INDEL	1676869	GC	SEN_RS08160	SEN_RS08160	frameshift variant
1 (‘Dub_All’)	no cPAIs	SNP	2287823	T	SEN_RS11355	SEN_RS11355	synonymous variant
1 (‘Dub_All’)	no cPAIs	SNP	1042377	G	SEN_RS04845	SEN_RS04845	synonymous variant
1 (‘Dub_All’)	no cPAIs	SNP	2566355	A	SEN_RS12700	SEN_RS12700	synonymous variant
1 (‘Dub_All’)	SPI-5	SNP	1066702	A	SEN_RS04990	SEN_RS04990	missense variant
1 (‘Dub_All’)	no cPAIs	SNP	1894616	G	SEN_RS09280	SEN_RS09280	missense variant
1 (‘Dub_All’)	no cPAIs	SNP	600283	T	SEN_RS02765	SEN_RS02765	synonymous variant
1 (‘Dub_All’)	no cPAIs	SNP	2738396	A	SEN_RS13375	SEN_RS13375	synonymous variant
1 (‘Dub_All’)	no cPAIs	SNP	682205	G	SEN_RS03155	SEN_RS03155	synonymous variant
1 (‘Dub_All’)	no cPAIs	SNP	1517791	T	SEN_RS07415	mdoD	synonymous variant
1 (‘Dub_All’)	no cPAIs	SNP	1075119	G	SEN_RS05030	SEN_RS05030	splice region variant ;stop retained variant
1 (‘Dub_All’)	no cPAIs	SNP	3610320	A	SEN_RS17600	SEN_RS17600	synonymous variant
1 (‘Dub_All’)	no cPAIs	SNP	2296034	A	SEN_RS11390	SEN_RS11390	synonymous variant
1 (‘Dub_All’)	no cPAIs	SNP	2834811	T	SEN_RS13785	SEN_RS13785	synonymous variant
1 (‘Dub_All’)	no cPAIs	SNP	949869	A	SEN_RS04465	SEN_RS04465	missense variant
1 (‘Dub_All’)	no cPAIs	SNP	1698021	C	SEN_RS08260	SEN_RS08260	missense variant
1 (‘Dub_All’)	no cPAIs	SNP	1042665	A	SEN_RS04845	SEN_RS04845	synonymous variant
1 (‘Dub_All’)	no cPAIs	SNP	1079749	T	SEN_RS05055	SEN_RS05055	synonymous variant
1 (‘Dub_All’)	SPI-1	SNP	2894059	A	SEN_RS14095	SEN_RS14095	synonymous variant
1 (‘Dub_All’)	no cPAIs	SNP	1050864	T	SEN_RS04890	SEN_RS04890	synonymous variant
1 (‘Dub_All’)	no cPAIs	SNP	4245747	C	SEN_RS20530	SEN_RS20530	synonymous variant
1 (‘Dub_All’)	no cPAIs	SNP	2263284	A	SEN_RS11240	SEN_RS11240	synonymous variant
1 (‘Dub_All’)	no cPAIs	SNP	1698037	C	SEN_RS08260	SEN_RS08260	synonymous variant
1 (‘Dub_All’)	no cPAIs	SNP	749137	G	SEN_RS03470	SEN_RS03470	synonymous variant
1 (‘Dub_All’)	no cPAIs	SNP	862459	T	SEN_RS04040	SEN_RS04040	synonymous variant
1 (‘Dub_All’)	no cPAIs	SNP	182524	T	SEN_RS00800	SEN_RS00800	synonymous variant
1 (‘Dub_All’)	no cPAIs	SNP	1050879	T	SEN_RS04890	SEN_RS04890	synonymous variant
1 (‘Dub_All’)	no cPAIs	SNP	3064007	C	SEN_RS14880	SEN_RS14880	synonymous variant
1 (‘Dub_All’)	no cPAIs	SNP	1460482	T	SEN_RS07115	SEN_RS07115	synonymous variant
1 (‘Dub_All’)	no cPAIs	SNP	4382055	G	SEN_RS21100	SEN_RS21100	synonymous variant
1 (‘Dub_All’)	no cPAIs	SNP	1222916	A	SEN_RS05840	SEN_RS05840	missense variant
1 (‘Dub_All’)	no cPAIs	SNP	1222917	G	SEN_RS05840	SEN_RS05840	synonymous variant
1 (‘Dub_All’)	no cPAIs	SNP	3336454	A	SEN_RS16225	SEN_RS16225	synonymous variant
1 (‘Dub_All’)	no cPAIs	SNP	4106503	C	SEN_RS19865	SEN_RS19865	synonymous variant
1 (‘Dub_All’)	no cPAIs	SNP	4507912	T	SEN_RS21750	SEN_RS21750	missense variant
1 (‘Dub_All’)	no cPAIs	SNP	3623179	C	SEN_RS17670	SEN_RS17670	synonymous variant
1 (‘Dub_All’)	no cPAIs	SNP	1165581	G	SEN_RS05555	SEN_RS05555	synonymous variant
1 (‘Dub_All’)	no cPAIs	SNP	2484496	C	SEN_RS12270	SEN_RS12270	synonymous variant
1 (‘Dub_All’)	no cPAIs	SNP	1222929	C	SEN_RS05840	SEN_RS05840	synonymous variant
1 (‘Dub_All’)	no cPAIs	SNP	182549	T	SEN_RS00800	SEN_RS00800	synonymous variant
1 (‘Dub_All’)	no cPAIs	SNP	76054	A	SEN_RS00335	SEN_RS00335	synonymous variant
1 (‘Dub_All’)	no cPAIs	SNP	1050903	T	SEN_RS04890	SEN_RS04890	synonymous variant
1 (‘Dub_All’)	no cPAIs	SNP	1050904	A	SEN_RS04890	SEN_RS04890	missense variant
1 (‘Dub_All’)	no cPAIs	SNP	1042714	T	SEN_RS04845	SEN_RS04845	synonymous variant
1 (‘Dub_All’)	no cPAIs	SNP	2165458	T	SEN_RS10825	SEN_RS10825	synonymous variant
1 (‘Dub_All’)	no cPAIs	SNP	1829150	G	SEN_RS08940	SEN_RS08940	synonymous variant
1 (‘Dub_All’)	no cPAIs	SNP	2826629	G	SEN_RS13725	SEN_RS13725	synonymous variant
1 (‘Dub_All’)	no cPAIs	SNP	2640160	A	SEN_RS12980	SEN_RS12980	synonymous variant
1 (‘Dub_All’)	no cPAIs	SNP	1206561	G	SEN_RS05770	SEN_RS05770	synonymous variant
1 (‘Dub_All’)	no cPAIs	SNP	2882025	G	SEN_RS14030	SEN_RS14030	synonymous variant
1 (‘Dub_All’)	SPI-2	SNP	1731082	T	SEN_RS08450	SEN_RS08450	missense variant
1 (‘Dub_All’)	no cPAIs	SNP	4581670	A	SEN_RS22135	SEN_RS22135	synonymous variant
1 (‘Dub_All’)	no cPAIs	SNP	4368092	T	SEN_RS21035	SEN_RS21035	synonymous variant
1 (‘Dub_All’)	no cPAIs	SNP	1829162	T	SEN_RS08940	SEN_RS08940	synonymous variant
1 (‘Dub_All’)	SPI-12	SNP	2339207	A	SEN_RS11590	SEN_RS11590	missense variant
1 (‘Dub_All’)	no cPAIs	SNP	182575	G	SEN_RS00800	SEN_RS00800	synonymous variant
1 (‘Dub_All’)	no cPAIs	SNP	4524336	T	SEN_RS21835	SEN_RS21835	synonymous variant
1 (‘Dub_All’)	no cPAIs	SNP	1542449	G	SEN_RS07540	SEN_RS07540	synonymous variant
1 (‘Dub_All’)	no cPAIs	SNP	3770674	C	SEN_RS18290	lldD	synonymous variant
1 (‘Dub_All’)	SPI-5	SNP	1067316	T	SEN_RS04990	SEN_RS04990	synonymous variant
1 (‘Dub_All’)	no cPAIs	SNP	3819829	C	SEN_RS18540	SEN_RS18540	synonymous variant
1 (‘Dub_All’)	no cPAIs	SNP	1198390	G	SEN_RS05725	SEN_RS05725	synonymous variant
1 (‘Dub_All’)	no cPAIs	SNP	1149239	T	SEN_RS05445	SEN_RS05445	synonymous variant
1 (‘Dub_All’)	no cPAIs	SNP	641336	T	SEN_RS02945	SEN_RS02945	missense variant
1 (‘Dub_All’)	SPI-5	SNP	1059129	A	SEN_RS04955	SEN_RS04955	missense variant
1 (‘Dub_All’)	no cPAIs	SNP	1798459	C	SEN_RS08785	SEN_RS08785	missense variant
1 (‘Dub_All’)	no cPAIs	SNP	4507359	T	SEN_RS21750	SEN_RS21750	synonymous variant
1 (‘Dub_All’)	no cPAIs	SNP	3057980	T	SEN_RS14855	SEN_RS14855	synonymous variant
1 (‘Dub_All’)	no cPAIs	SNP	600381	G	SEN_RS02765	SEN_RS02765	missense variant
1 (‘Dub_All’)	no cPAIs	SNP	67902	A	SEN_RS00295	SEN_RS00295	synonymous variant
1 (‘Dub_All’)	no cPAIs	SNP	1190209	A	SEN_RS05680	SEN_RS05680	missense variant
1 (‘Dub_All’)	no cPAIs	SNP	2593583	A	SEN_RS12810	SEN_RS12810	synonymous variant
1 (‘Dub_All’)	no cPAIs	SNP	2271555	A	SEN_RS11275	SEN_RS11275	missense variant
1 (‘Dub_All’)	no cPAIs	SNP	543044	C	SEN_RS02475	SEN_RS02475	synonymous variant
1 (‘Dub_All’)	no cPAIs	SNP	3148101	C	SEN_RS15305	SEN_RS15305	synonymous variant
1 (‘Dub_All’)	no cPAIs	SNP	1190216	G	SEN_RS05680	SEN_RS05680	synonymous variant
1 (‘Dub_All’)	no cPAIs	SNP	3090761	A	SEN_RS15015	SEN_RS15015	synonymous variant
1 (‘Dub_All’)	no cPAIs	SNP	1460556	G	SEN_RS07115	SEN_RS07115	synonymous variant
1 (‘Dub_All’)	no cPAIs	SNP	3819853	A	SEN_RS18540	SEN_RS18540	synonymous variant
1 (‘Dub_All’)	no cPAIs	SNP	2271566	T	SEN_RS11275	SEN_RS11275	synonymous variant
1 (‘Dub_All’)	no cPAIs	SNP	2264120	T	SEN_RS11245	SEN_RS11245	missense variant
1 (‘Dub_All’)	no cPAIs	INDEL	4248667	CA	SEN_RS24020	SEN_RS24020	frameshift variant
1 (‘Dub_All’)	no cPAIs	SNP	2705748	A	SEN_RS13220	SEN_RS13220	synonymous variant
1 (‘Dub_All’)	no cPAIs	SNP	4229462	T	SEN_RS20450	SEN_RS20450	missense variant
1 (‘Dub_All’)	no cPAIs	SNP	2427223	T	SEN_RS11980	SEN_RS11980	missense variant
1 (‘Dub_All’)	no cPAIs	SNP	2845017	A	SEN_RS13835	SEN_RS13835	synonymous variant
1 (‘Dub_All’)	no cPAIs	SNP	2118031	C	SEN_RS10595	SEN_RS10595	synonymous variant
1 (‘Dub_All’)	no cPAIs	SNP	4475228	G	SEN_RS21575	SEN_RS21575	synonymous variant
1 (‘Dub_All’)	no cPAIs	SNP	764254	T	SEN_RS03540	SEN_RS03540	synonymous variant
1 (‘Dub_All’)	no cPAIs	SNP	936287	A	SEN_RS04390	SEN_RS04390	synonymous variant
1 (‘Dub_All’)	no cPAIs	SNP	2873298	G	SEN_RS13985	SEN_RS13985	synonymous variant
1 (‘Dub_All’)	no cPAIs	SNP	1700240	G	SEN_RS08275	SEN_RS08275	synonymous variant
1 (‘Dub_All’)	no cPAIs	SNP	1051707	A	SEN_RS04895	SEN_RS04895	splice region variant; stop retained variant
1 (‘Dub_All’)	no cPAIs	SNP	2427236	T	SEN_RS11980	SEN_RS11980	synonymous variant
1 (‘Dub_All’)	no cPAIs	SNP	3753702	C	SEN_RS18230	SEN_RS18230	synonymous variant
1 (‘Dub_All’)	no cPAIs	SNP	2115942	C	SEN_RS10590	SEN_RS10590	missense variant
1 (‘Dub_All’)	no cPAIs	SNP	2745636	G	SEN_RS13405	pssA	synonymous variant
1 (‘Dub_All’)	no cPAIs	SNP	1828814	C	SEN_RS08940	SEN_RS08940	synonymous variant
1 (‘Dub_All’)	no cPAIs	SNP	436585	T	SEN_RS01970	SEN_RS01970	synonymous variant
1 (‘Dub_All’)	no cPAIs	SNP	2263403	G	SEN_RS11240	SEN_RS11240	synonymous variant
1 (‘Dub_All’)	no cPAIs	SNP	1698156	C	SEN_RS08260	SEN_RS08260	missense variant
1 (‘Dub_All’)	no cPAIs	SNP	1132909	G	SEN_RS05360	SEN_RS05360	missense variant
1 (‘Dub_All’)	no cPAIs	SNP	4532590	T	SEN_RS21875	SEN_RS21875	synonymous variant
1 (‘Dub_All’)	no cPAIs	SNP	1649009	A	SEN_RS08035	SEN_RS08035	synonymous variant
1 (‘Dub_All’)	no cPAIs	SNP	4467058	C	SEN_RS21530	SEN_RS21530	synonymous variant
1 (‘Dub_All’)	no cPAIs	SNP	654398	A	SEN_RS03005	SEN_RS03005	synonymous variant
1 (‘Dub_All’)	no cPAIs	SNP	2271608	G	SEN_RS11275	SEN_RS11275	synonymous variant
1 (‘Dub_All’)	no cPAIs	SNP	4376953	T	SEN_RS21075	SEN_RS21075	synonymous variant
1 (‘Dub_All’)	no cPAIs	SNP	67962	A	SEN_RS00295	SEN_RS00295	synonymous variant
1 (‘Dub_All’)	no cPAIs	SNP	2546751	C	SEN_RS12590	pdxK	missense variant
1 (‘Dub_All’)	SPI-11	SNP	1911169	T	SEN_RS23320	SEN_RS23320	missense variant
1 (‘Dub_All’)	no cPAIs	SNP	2746754	C	SEN_RS13415	SEN_RS13415	synonymous variant
1 (‘Dub_All’)	no cPAIs	SNP	4098435	A	SEN_RS19825	SEN_RS19825	synonymous variant
1 (‘Dub_All’)	no cPAIs	SNP	797060	G	SEN_RS03725	SEN_RS03725	synonymous variant
1 (‘Dub_All’)	no cPAIs	SNP	76165	G	SEN_RS00335	SEN_RS00335	synonymous variant
1 (‘Dub_All’)	no cPAIs	SNP	936326	G	SEN_RS04390	SEN_RS04390	synonymous variant
1 (‘Dub_All’)	no cPAIs	SNP	1440100	A	SEN_RS07000	SEN_RS07000	synonymous variant
1 (‘Dub_All’)	SPI-5	SNP	1067402	C	SEN_RS04995	SEN_RS04995	synonymous variant
1 (‘Dub_All’)	SPI-1	SNP	2894219	C	SEN_RS14095	SEN_RS14095	synonymous variant
1 (‘Dub_All’)	SPI-5	SNP	1059212	T	SEN_RS04955	SEN_RS04955	synonymous variant
1 (‘Dub_All’)	no cPAIs	SNP	1714573	C	SEN_RS08355	SEN_RS08355	synonymous variant
1 (‘Dub_All’)	no cPAIs	SNP	1460623	G	SEN_RS07115	SEN_RS07115	synonymous variant
1 (‘Dub_All’)	no cPAIs	SNP	3606933	A	SEN_RS17575	SEN_RS17575	synonymous variant
1 (‘Dub_All’)	no cPAIs	SNP	2402710	A	SEN_RS11865	SEN_RS11865	synonymous variant
1 (‘Dub_All’)	no cPAIs	SNP	1790361	G	SEN_RS08750	SEN_RS08750	synonymous variant
1 (‘Dub_All’)	no cPAIs	SNP	1706395	G	SEN_RS08300	SEN_RS08300	synonymous variant
1 (‘Dub_All’)	no cPAIs	SNP	1706396	C	SEN_RS08300	SEN_RS08300	synonymous variant
1 (‘Dub_All’)	no cPAIs	SNP	838045	C	SEN_RS03925	SEN_RS03925	synonymous variant
1 (‘Dub_All’)	no cPAIs	SNP	1157537	G	SEN_RS05500	SEN_RS05500	synonymous variant
1 (‘Dub_All’)	no cPAIs	SNP	1157539	G	SEN_RS05500	SEN_RS05500	missense variant
1 (‘Dub_All’)	no cPAIs	SNP	2223175	T	SEN_RS11055	SEN_RS11055	synonymous variant
1 (‘Dub_All’)	no cPAIs	SNP	1460653	A	SEN_RS07115	SEN_RS07115	synonymous variant
1 (‘Dub_All’)	no cPAIs	INDEL	1100206	AG	SEN_RS05145	SEN_RS05145	frameshift variant
1 (‘Dub_All’)	no cPAIs	SNP	2746799	A	SEN_RS13415	SEN_RS13415	synonymous variant
1 (‘Dub_All’)	no cPAIs	SNP	748616	C	SEN_RS03470	SEN_RS03470	synonymous variant
1 (‘Dub_All’)	no cPAIs	SNP	4401587	T	SEN_RS21190	SEN_RS21190	synonymous variant
1 (‘Dub_All’)	no cPAIs	SNP	543159	A	SEN_RS02475	SEN_RS02475	missense variant
1 (‘Dub_All’)	no cPAIs	SNP	936377	G	SEN_RS04390	SEN_RS04390	synonymous variant
1 (‘Dub_All’)	no cPAIs	SNP	3598780	T	SEN_RS17535	SEN_RS17535	synonymous variant
1 (‘Dub_All’)	no cPAIs	SNP	4454526	C	SEN_RS21470	SEN_RS21470	synonymous variant
1 (‘Dub_All’)	no cPAIs	SNP	887233	G	SEN_RS04140	SEN_RS04140	synonymous variant
1 (‘Dub_All’)	no cPAIs	SNP	4586571	G	SEN_RS22160	SEN_RS22160	missense variant
1 (‘Dub_All’)	no cPAIs	SNP	936389	C	SEN_RS04390	SEN_RS04390	synonymous variant
1 (‘Dub_All’)	no cPAIs	SNP	2427335	A	SEN_RS11980	SEN_RS11980	synonymous variant
1 (‘Dub_All’)	no cPAIs	SNP	2017612	C	SEN_RS23370	SEN_RS23370	synonymous variant
1 (‘Dub_All’)	no cPAIs	SNP	1100236	T	SEN_RS05145	SEN_RS05145	synonymous variant
1 (‘Dub_All’)	no cPAIs	SNP	175181	A	SEN_RS00780	SEN_RS00780	synonymous variant
1 (‘Dub_All’)	no cPAIs	SNP	698832	A	SEN_RS03225	artP	synonymous variant
1 (‘Dub_All’)	no cPAIs	SNP	182740	G	SEN_RS00800	SEN_RS00800	synonymous variant
1 (‘Dub_All’)	no cPAIs	SNP	1698262	G	SEN_RS08260	SEN_RS08260	synonymous variant
1 (‘Dub_All’)	no cPAIs	SNP	936407	G	SEN_RS04390	SEN_RS04390	synonymous variant
1 (‘Dub_All’)	no cPAIs	SNP	1698265	C	SEN_RS08260	SEN_RS08260	synonymous variant
1 (‘Dub_All’)	no cPAIs	SNP	1714651	G	SEN_RS08355	SEN_RS08355	synonymous variant
1 (‘Dub_All’)	no cPAIs	SNP	4508124	A	SEN_RS21750	SEN_RS21750	synonymous variant
1 (‘Dub_All’)	no cPAIs	SNP	2154917	G	SEN_RS10775	SEN_RS10775	synonymous variant
1 (‘Dub_All’)	no cPAIs	SNP	3328483	G	SEN_RS16195	SEN_RS16195	missense variant
1 (‘Dub_All’)	no cPAIs	SNP	3328485	G	SEN_RS16195	SEN_RS16195	synonymous variant
1 (‘Dub_All’)	no cPAIs	SNP	3549670	G	SEN_RS17355	SEN_RS17355	missense variant
1 (‘Dub_All’)	no cPAIs	SNP	4418023	G	SEN_RS21260	SEN_RS21260	synonymous variant
1 (‘Dub_All’)	no cPAIs	SNP	2755048	A	SEN_RS13445	SEN_RS13445	synonymous variant
1 (‘Dub_All’)	no cPAIs	SNP	2591210	C	SEN_RS12810	SEN_RS12810	synonymous variant
1 (‘Dub_All’)	no cPAIs	SNP	2875815	G	SEN_RS13995	SEN_RS13995	stop lost
1 (‘Dub_All’)	no cPAIs	SNP	4373586	C	SEN_RS21060	SEN_RS21060	synonymous variant
1 (‘Dub_All’)	no cPAIs	SNP	4393456	G	SEN_RS21160	SEN_RS21160	synonymous variant
1 (‘Dub_All’)	no cPAIs	SNP	2427377	A	SEN_RS11980	SEN_RS11980	synonymous variant
1 (‘Dub_All’)	no cPAIs	SNP	1195091	A	SEN_RS05700	SEN_RS05700	missense variant
1 (‘Dub_All’)	no cPAIs	SNP	215543	C	SEN_RS00950	SEN_RS00950	synonymous variant
1 (‘Dub_All’)	no cPAIs	SNP	748025	T	SEN_RS03465	SEN_RS03465	synonymous variant
1 (‘Dub_All’)	no cPAIs	SNP	928251	A	SEN_RS04360	SEN_RS04360	synonymous variant
1 (‘Dub_All’)	no cPAIs	SNP	215548	T	SEN_RS00950	SEN_RS00950	missense variant
1 (‘Dub_All’)	no cPAIs	SNP	3336703	A	SEN_RS16225	SEN_RS16225	synonymous variant
1 (‘Dub_All’)	no cPAIs	SNP	3336706	T	SEN_RS16225	SEN_RS16225	synonymous variant
1 (‘Dub_All’)	no cPAIs	SNP	666116	C	SEN_RS03065	SEN_RS03065	missense variant
1 (‘Dub_All’)	no cPAIs	SNP	838742	A	SEN_RS03930	SEN_RS03930	missense variant
1 (‘Dub_All’)	no cPAIs	SNP	4418056	G	SEN_RS21260	SEN_RS21260	synonymous variant
1 (‘Dub_All’)	no cPAIs	SNP	1698313	T	SEN_RS08260	SEN_RS08260	synonymous variant
1 (‘Dub_All’)	no cPAIs	SNP	2591243	G	SEN_RS12810	SEN_RS12810	synonymous variant
1 (‘Dub_All’)	no cPAIs	INDEL	4581901	G	SEN_RS22135	SEN_RS22135	disruptive inframe deletion
1 (‘Dub_All’)	no cPAIs	SNP	1796622	T	SEN_RS08775	SEN_RS08775	synonymous variant
1 (‘Dub_All’)	no cPAIs	SNP	78253	T	SEN_RS00340	SEN_RS00340	synonymous variant
1 (‘Dub_All’)	no cPAIs	SNP	1789539	A	SEN_RS08745	SEN_RS08745	synonymous variant
1 (‘Dub_All’)	no cPAIs	SNP	3549723	C	SEN_RS17355	SEN_RS17355	synonymous variant
1 (‘Dub_All’)	SPI-1	SNP	2894365	A	SEN_RS14095	SEN_RS14095	synonymous variant
1 (‘Dub_All’)	no cPAIs	SNP	4229662	G	SEN_RS20450	SEN_RS20450	synonymous variant
1 (‘Dub_All’)	no cPAIs	SNP	2533921	C	SEN_RS12520	SEN_RS12520	synonymous variant
1 (‘Dub_All’)	no cPAIs	SNP	1215010	A	SEN_RS05805	SEN_RS05805	missense variant
1 (‘Dub_All’)	no cPAIs	SNP	2443811	G	SEN_RS12060	SEN_RS12060	synonymous variant
1 (‘Dub_All’)	no cPAIs	SNP	177395	C	SEN_RS00785	SEN_RS00785	synonymous variant
1 (‘Dub_All’)	no cPAIs	SNP	3173911	C	SEN_RS15445	SEN_RS15445	missense variant
1 (‘Dub_All’)	no cPAIs	SNP	3852841	C	SEN_RS18675	SEN_RS18675	synonymous variant
1 (‘Dub_All’)	no cPAIs	SNP	1903150	G	SEN_RS09330	SEN_RS09330	synonymous variant
1 (‘Dub_All’)	no cPAIs	SNP	1703005	T	SEN_RS08285	SEN_RS08285	synonymous variant
1 (‘Dub_All’)	no cPAIs	SNP	4246065	T	SEN_RS20530	SEN_RS20530	synonymous variant
1 (‘Dub_All’)	no cPAIs	SNP	4123186	A	SEN_RS19970	SEN_RS19970	synonymous variant
1 (‘Dub_All’)	no cPAIs	SNP	2730547	G	SEN_RS13335	SEN_RS13335	synonymous variant
1 (‘Dub_All’)	no cPAIs	SNP	256564	C	SEN_RS01110	SEN_RS01110	synonymous variant
1 (‘Dub_All’)	no cPAIs	SNP	797237	G	SEN_RS03725	SEN_RS03725	synonymous variant
1 (‘Dub_All’)	no cPAIs	SNP	4409910	A	SEN_RS21220	SEN_RS21220	synonymous variant
1 (‘Dub_All’)	no cPAIs	SNP	2566712	G	SEN_RS12700	SEN_RS12700	synonymous variant
1 (‘Dub_All’)	no cPAIs	SNP	1921198	C	SEN_RS09460	SEN_RS09460	synonymous variant
1 (‘Dub_All’)	no cPAIs	SNP	2411071	A	SEN_RS11910	SEN_RS11910	synonymous variant
1 (‘Dub_All’)	no cPAIs	SNP	657987	G	SEN_RS03020	SEN_RS03020	synonymous variant
1 (‘Dub_All’)	no cPAIs	SNP	3607649	A	SEN_RS17580	SEN_RS17580	synonymous variant
1 (‘Dub_All’)	no cPAIs	SNP	2697800	C	SEN_RS13195	SEN_RS13195	missense variant
1 (‘Dub_All’)	no cPAIs	SNP	870985	A	SEN_RS04075	SEN_RS04075	synonymous variant
1 (‘Dub_All’)	no cPAIs	SNP	76363	G	SEN_RS00335	SEN_RS00335	synonymous variant
1 (‘Dub_All’)	no cPAIs	SNP	1223247	T	SEN_RS05840	SEN_RS05840	synonymous variant
1 (‘Dub_All’)	no cPAIs	SNP	2837073	C	SEN_RS13805	nrdI	synonymous variant
1 (‘Dub_All’)	no cPAIs	SNP	1460821	T	SEN_RS07115	SEN_RS07115	synonymous variant
1 (‘Dub_All’)	no cPAIs	SNP	4123225	A	SEN_RS19970	SEN_RS19970	synonymous variant
1 (‘Dub_All’)	no cPAIs	SNP	4467290	T	SEN_RS21530	SEN_RS21530	synonymous variant
1 (‘Dub_All’)	no cPAIs	SNP	2273722	A	SEN_RS11280	SEN_RS11280	synonymous variant
1 (‘Dub_All’)	no cPAIs	SNP	3857974	T	SEN_RS18690	nepI	synonymous variant
1 (‘Dub_All’)	no cPAIs	SNP	2697828	T	SEN_RS13195	SEN_RS13195	synonymous variant
1 (‘Dub_All’)	no cPAIs	SNP	1648786	T	SEN_RS08035	SEN_RS08035	missense variant
1 (‘Dub_All’)	no cPAIs	SNP	1165931	A	SEN_RS05560	SEN_RS05560	synonymous variant
1 (‘Dub_All’)	no cPAIs	SNP	2157165	T	SEN_RS10785	SEN_RS10785	synonymous variant
1 (‘Dub_All’)	no cPAIs	SNP	3372499	A	SEN_RS16440	SEN_RS16440	synonymous variant
1 (‘Dub_All’)	no cPAIs	SNP	1698415	C	SEN_RS08260	SEN_RS08260	synonymous variant
1 (‘Dub_All’)	no cPAIs	SNP	2154942	C	SEN_RS10775	SEN_RS10775	synonymous variant
1 (‘Dub_All’)	no cPAIs	SNP	1526390	A	SEN_RS07450	SEN_RS07450	synonymous variant
1 (‘Dub_All’)	no cPAIs	SNP	4123255	C	SEN_RS19970	SEN_RS19970	synonymous variant
1 (‘Dub_All’)	no cPAIs	INDEL	2551424	G	SEN_RS12615	SEN_RS12615	frameshift variant
1 (‘Dub_All’)	no cPAIs	SNP	1831551	G	SEN_RS08950	SEN_RS08950	synonymous variant
1 (‘Dub_All’)	no cPAIs	SNP	1439809	T	SEN_RS07000	SEN_RS07000	synonymous variant
1 (‘Dub_All’)	no cPAIs	SNP	2570519	A	SEN_RS12715	SEN_RS12715	synonymous variant
1 (‘Dub_All’)	no cPAIs	SNP	2157186	T	SEN_RS10785	SEN_RS10785	synonymous variant
1 (‘Dub_All’)	no cPAIs	SNP	2108523	A	SEN_RS10540	SEN_RS10540	synonymous variant
1 (‘Dub_All’)	no cPAIs	SNP	2730628	G	SEN_RS13335	SEN_RS13335	synonymous variant
1 (‘Dub_All’)	no cPAIs	SNP	871051	G	SEN_RS04075	SEN_RS04075	synonymous variant
1 (‘Dub_All’)	no cPAIs	INDEL	3443340	C	SEN_RS16760	SEN_RS16760	frameshift variant
1 (‘Dub_All’)	no cPAIs	SNP	797327	C	SEN_RS03725	SEN_RS03725	synonymous variant
1 (‘Dub_All’)	no cPAIs	SNP	256657	A	SEN_RS01110	SEN_RS01110	synonymous variant
1 (‘Dub_All’)	SPI-2	SNP	1731222	C	SEN_RS08450	SEN_RS08450	synonymous variant
1 (‘Dub_All’)	no cPAIs	SNP	1157783	T	SEN_RS05500	SEN_RS05500	synonymous variant
1 (‘Dub_All’)	no cPAIs	SNP	2322884	G	SEN_RS11505	SEN_RS11505	synonymous variant
1 (‘Dub_All’)	no cPAIs	SNP	1157786	C	SEN_RS05500	SEN_RS05500	synonymous variant
1 (‘Dub_All’)	no cPAIs	SNP	871069	G	SEN_RS04075	SEN_RS04075	synonymous variant
1 (‘Dub_All’)	no cPAIs	SNP	488841	C	SEN_RS02225	SEN_RS02225	synonymous variant
1 (‘Dub_All’)	no cPAIs	SNP	4254372	T	SEN_RS20580	SEN_RS20580	synonymous variant
1 (‘Dub_All’)	no cPAIs	SNP	2535878	A	SEN_RS12530	SEN_RS12530	synonymous variant
1 (‘Dub_All’)	no cPAIs	SNP	4582054	G	SEN_RS22135	SEN_RS22135	synonymous variant
1 (‘Dub_All’)	no cPAIs	SNP	3823388	T	SEN_RS18555	SEN_RS18555	synonymous variant
1 (‘Dub_All’)	no cPAIs	SNP	4254378	T	SEN_RS20580	SEN_RS20580	synonymous variant
1 (‘Dub_All’)	no cPAIs	SNP	838897	C	SEN_RS03935	SEN_RS03935	synonymous variant
1 (‘Dub_All’)	no cPAIs	SNP	4303986	T	SEN_RS20810	malG	synonymous variant
1 (‘Dub_All’)	no cPAIs	SNP	1157807	C	SEN_RS05500	SEN_RS05500	synonymous variant
1 (‘Dub_All’)	no cPAIs	SNP	2581615	G	SEN_RS12775	SEN_RS12775	synonymous variant
1 (‘Dub_All’)	no cPAIs	SNP	543859	T	SEN_RS02480	SEN_RS02480	synonymous variant
1 (‘Dub_All’)	no cPAIs	SNP	4462366	C	SEN_RS21505	SEN_RS21505	synonymous variant
1 (‘Dub_All’)	no cPAIs	SNP	871095	A	SEN_RS04075	SEN_RS04075	synonymous variant
1 (‘Dub_All’)	no cPAIs	SNP	4246200	T	SEN_RS20530	SEN_RS20530	synonymous variant
1 (‘Dub_All’)	no cPAIs	SNP	4246203	A	SEN_RS20530	SEN_RS20530	synonymous variant
1 (‘Dub_All’)	no cPAIs	SNP	1526461	G	SEN_RS07455	SEN_RS07455	synonymous variant
1 (‘Dub_All’)	no cPAIs	SNP	1526465	G	SEN_RS07455	SEN_RS07455	missense variant
1 (‘Dub_All’)	no cPAIs	SNP	4254403	G	SEN_RS20580	SEN_RS20580	missense variant
1 (‘Dub_All’)	no cPAIs	INDEL	4577657	GT	SEN_RS22110	SEN_RS22110	frameshift variant
1 (‘Dub_All’)	no cPAIs	SNP	2766625	G	SEN_RS13495	SEN_RS13495	synonymous variant
1 (‘Dub_All’)	no cPAIs	SNP	4377160	A	SEN_RS21080	SEN_RS21080	missense variant
1 (‘Dub_All’)	no cPAIs	SNP	2427593	T	SEN_RS11980	SEN_RS11980	synonymous variant
1 (‘Dub_All’)	no cPAIs	SNP	1854154	C	SEN_RS09060	SEN_RS09060	missense variant
1 (‘Dub_All’)	no cPAIs	SNP	4262604	A	SEN_RS20630	SEN_RS20630	synonymous variant
1 (‘Dub_All’)	no cPAIs	SNP	1460941	T	SEN_RS07115	SEN_RS07115	synonymous variant
1 (‘Dub_All’)	no cPAIs	SNP	1698511	C	SEN_RS08260	SEN_RS08260	synonymous variant
1 (‘Dub_All’)	no cPAIs	SNP	199376	A	SEN_RS00875	SEN_RS00875	synonymous variant
1 (‘Dub_All’)	no cPAIs	SNP	920274	G	SEN_RS04320	SEN_RS04320	synonymous variant
1 (‘Dub_All’)	no cPAIs	SNP	199379	C	SEN_RS00875	SEN_RS00875	synonymous variant
1 (‘Dub_All’)	no cPAIs	SNP	2296533	T	SEN_RS11395	SEN_RS11395	missense variant
1 (‘Dub_All’)	no cPAIs	SNP	2673367	A	SEN_RS13070	SEN_RS13070	stop gained
1 (‘Dub_All’)	no cPAIs	SNP	2435805	T	SEN_RS12020	SEN_RS12020	missense variant
1 (‘Dub_All’)	no cPAIs	SNP	4557538	G	SEN_RS22000	SEN_RS22000	synonymous variant
1 (‘Dub_All’)	no cPAIs	SNP	2640611	T	SEN_RS12980	SEN_RS12980	missense variant
1 (‘Dub_All’)	no cPAIs	SNP	1697662	C	SEN_RS08255	SEN_RS08255	synonymous variant
1 (‘Dub_All’)	no cPAIs	SNP	2878184	C	SEN_RS14015	SEN_RS14015	synonymous variant
1 (‘Dub_All’)	no cPAIs	SNP	2321532	G	SEN_RS11495	SEN_RS11495	synonymous variant
1 (‘Dub_All’)	no cPAIs	SNP	1831	G	SEN_RS00010	SEN_RS00010	synonymous variant
1 (‘Dub_All’)	no cPAIs	SNP	1854188	C	SEN_RS09060	SEN_RS09060	synonymous variant
1 (‘Dub_All’)	no cPAIs	SNP	3531218	T	SEN_RS17280	SEN_RS17280	synonymous variant
1 (‘Dub_All’)	no cPAIs	SNP	2878190	A	SEN_RS14015	SEN_RS14015	synonymous variant
1 (‘Dub_All’)	no cPAIs	SNP	1796847	T	SEN_RS08775	SEN_RS08775	synonymous variant
1 (‘Dub_All’)	no cPAIs	SNP	2648818	A	SEN_RS12990	SEN_RS12990	synonymous variant
1 (‘Dub_All’)	no cPAIs	SNP	4418293	T	SEN_RS21260	SEN_RS21260	synonymous variant
1 (‘Dub_All’)	no cPAIs	SNP	2652102	C	SEN_RS13000	SEN_RS13000	synonymous variant
1 (‘Dub_All’)	no cPAIs	SNP	3853047	A	SEN_RS18675	SEN_RS18675	synonymous variant
1 (‘Dub_All’)	no cPAIs	SNP	641784	G	SEN_RS02945	SEN_RS02945	synonymous variant
1 (‘Dub_All’)	no cPAIs	SNP	1163732	G	SEN_RS05545	SEN_RS05545	synonymous variant
1 (‘Dub_All’)	no cPAIs	SNP	2755323	A	SEN_RS13445	SEN_RS13445	synonymous variant
1 (‘Dub_All’)	no cPAIs	SNP	4537453	A	SEN_RS21885	SEN_RS21885	synonymous variant
1 (‘Dub_All’)	no cPAIs	SNP	1698558	G	SEN_RS08260	SEN_RS08260	missense variant
1 (‘Dub_All’)	no cPAIs	SNP	1854207	T	SEN_RS09060	SEN_RS09060	missense variant
1 (‘Dub_All’)	no cPAIs	SNP	1173604	G	SEN_RS05610	SEN_RS05610	synonymous variant
1 (‘Dub_All’)	no cPAIs	SNP	1080858	A	SEN_RS05060	SEN_RS05060	synonymous variant
1 (‘Dub_All’)	no cPAIs	SNP	174851	G	SEN_RS00780	SEN_RS00780	synonymous variant
1 (‘Dub_All’)	no cPAIs	SNP	4123396	A	SEN_RS19970	SEN_RS19970	synonymous variant
1 (‘Dub_All’)	SPI-2	SNP	1731335	G	SEN_RS08450	SEN_RS08450	synonymous variant
1 (‘Dub_All’)	no cPAIs	SNP	4377353	T	SEN_RS21080	SEN_RS21080	synonymous variant
1 (‘Dub_All’)	no cPAIs	SNP	2548183	A	SEN_RS12595	SEN_RS12595	synonymous variant
1 (‘Dub_All’)	no cPAIs	SNP	4303511	G	SEN_RS20805	SEN_RS20805	synonymous variant
1 (‘Dub_All’)	no cPAIs	SNP	1042423	G	SEN_RS04845	SEN_RS04845	synonymous variant
1 (‘Dub_All’)	no cPAIs	SNP	3336976	G	SEN_RS16225	SEN_RS16225	synonymous variant
1 (‘Dub_All’)	no cPAIs	SNP	3607313	A	SEN_RS17580	SEN_RS17580	synonymous variant
1 (‘Dub_All’)	no cPAIs	SNP	1837843	T	SEN_RS08985	SEN_RS08985	synonymous variant
1 (‘Dub_All’)	no cPAIs	SNP	2444054	G	SEN_RS12060	SEN_RS12060	synonymous variant
1 (‘Dub_All’)	no cPAIs	SNP	265348	T	SEN_RS01150	SEN_RS01150	synonymous variant
1 (‘Dub_All’)	no cPAIs	SNP	887578	C	SEN_RS04145	SEN_RS04145	missense variant
1 (‘Dub_All’)	no cPAIs	SNP	543889	A	SEN_RS02480	SEN_RS02480	synonymous variant
1 (‘Dub_All’)	no cPAIs	SNP	2755359	A	SEN_RS13445	SEN_RS13445	synonymous variant
1 (‘Dub_All’)	no cPAIs	SNP	3590947	C	SEN_RS17500	SEN_RS17500	missense variant
1 (‘Dub_All’)	no cPAIs	SNP	3681060	C	SEN_RS17885	SEN_RS17885	missense variant
1 (‘Dub_All’)	no cPAIs	SNP	4541222	G	SEN_RS21920	SEN_RS21920	synonymous variant
1 (‘Dub_All’)	no cPAIs	SNP	2263848	C	SEN_RS11245	SEN_RS11245	synonymous variant
1 (‘Dub_All’)	no cPAIs	SNP	2548188	G	SEN_RS12595	SEN_RS12595	missense variant
1 (‘Dub_All’)	no cPAIs	SNP	3328810	C	SEN_RS16195	SEN_RS16195	synonymous variant
1 (‘Dub_All’)	no cPAIs	SNP	2279193	C	SEN_RS11310	SEN_RS11310	synonymous variant
1 (‘Dub_All’)	no cPAIs	SNP	4524846	C	SEN_RS21840	SEN_RS21840	missense variant
1 (‘Dub_All’)	no cPAIs	SNP	2878256	C	SEN_RS14015	SEN_RS14015	synonymous variant
1 (‘Dub_All’)	no cPAIs	SNP	1826777	C	SEN_RS08930	SEN_RS08930	synonymous variant
1 (‘Dub_All’)	no cPAIs	SNP	437043	C	SEN_RS01970	SEN_RS01970	synonymous variant
1 (‘Dub_All’)	no cPAIs	SNP	4418356	G	SEN_RS21260	SEN_RS21260	synonymous variant
1 (‘Dub_All’)	no cPAIs	SNP	2255669	G	SEN_RS11195	SEN_RS11195	missense variant
1 (‘Dub_All’)	no cPAIs	SNP	1977142	T	SEN_RS09725	flgF	synonymous variant
1 (‘Dub_All’)	no cPAIs	SNP	4583942	C	SEN_RS22140	SEN_RS22140	synonymous variant
1 (‘Dub_All’)	no cPAIs	SNP	4049720	G	SEN_RS19610	SEN_RS19610	synonymous variant
1 (‘Dub_All’)	no cPAIs	SNP	3091259	G	SEN_RS15015	SEN_RS15015	synonymous variant
1 (‘Dub_All’)	no cPAIs	SNP	1526500	T	SEN_RS07455	SEN_RS07455	synonymous variant
1 (‘Dub_All’)	no cPAIs	SNP	4369213	A	SEN_RS21040	SEN_RS21040	synonymous variant
1 (‘Dub_All’)	no cPAIs	SNP	2755390	G	SEN_RS13445	SEN_RS13445	synonymous variant
1 (‘Dub_All’)	no cPAIs	SNP	437058	G	SEN_RS01970	SEN_RS01970	synonymous variant
1 (‘Dub_All’)	no cPAIs	SNP	580060	G	SEN_RS02645	SEN_RS02645	synonymous variant
1 (‘Dub_All’)	no cPAIs	SNP	2512694	T	SEN_RS23560	SEN_RS23560	synonymous variant
1 (‘Dub_All’)	no cPAIs	SNP	3328861	A	SEN_RS16195	SEN_RS16195	synonymous variant
1 (‘Dub_All’)	no cPAIs	SNP	4248033	A	SEN_RS20545	SEN_RS20545	synonymous variant
1 (‘Dub_All’)	no cPAIs	SNP	437064	A	SEN_RS01970	SEN_RS01970	synonymous variant
1 (‘Dub_All’)	no cPAIs	SNP	3140762	T	SEN_RS15260	SEN_RS15260	missense variant
1 (‘Dub_All’)	no cPAIs	SNP	985931	T	SEN_RS04600	SEN_RS04600	synonymous variant
1 (‘Dub_All’)	no cPAIs	SNP	2263884	A	SEN_RS11245	SEN_RS11245	synonymous variant
1 (‘Dub_All’)	no cPAIs	SNP	4465122	T	SEN_RS21520	SEN_RS21520	synonymous variant
1 (‘Dub_All’)	no cPAIs	SNP	887632	A	SEN_RS04150	SEN_RS04150	missense variant
1 (‘Dub_All’)	no cPAIs	SNP	2878289	C	SEN_RS14015	SEN_RS14015	synonymous variant
1 (‘Dub_All’)	no cPAIs	SNP	391812	A	SEN_RS01775	SEN_RS01775	synonymous variant
1 (‘Dub_All’)	SPI-12	SNP	2337619	G	SEN_RS23525	SEN_RS23525	synonymous variant
1 (‘Dub_All’)	no cPAIs	SNP	1207124	A	SEN_RS05775	SEN_RS05775	synonymous variant
1 (‘Dub_All’)	no cPAIs	SNP	3522546	C	SEN_RS17235	SEN_RS17235	synonymous variant
1 (‘Dub_All’)	no cPAIs	SNP	2386775	A	SEN_RS11790	SEN_RS11790	missense variant
1 (‘Dub_All’)	no cPAIs	SNP	2558808	A	SEN_RS12655	SEN_RS12655	missense variant
1 (‘Dub_All’)	no cPAIs	SNP	4410201	T	SEN_RS21220	SEN_RS21220	synonymous variant
1 (‘Dub_All’)	no cPAIs	SNP	2422586	A	SEN_RS11955	SEN_RS11955	synonymous variant
1 (‘Dub_All’)	no cPAIs	SNP	3514853	T	SEN_RS17200	SEN_RS17200	missense variant
1 (‘Dub_All’)	no cPAIs	SNP	4230288	T	SEN_RS20455	SEN_RS20455	synonymous variant
1 (‘Dub_All’)	no cPAIs	SNP	76642	C	SEN_RS00340	SEN_RS00340	synonymous variant
1 (‘Dub_All’)	no cPAIs	SNP	1649507	A	SEN_RS08040	SEN_RS08040	synonymous variant
1 (‘Dub_All’)	no cPAIs	SNP	4246372	A	SEN_RS20530	SEN_RS20530	missense variant
1 (‘Dub_All’)	no cPAIs	SNP	2568678	T	SEN_RS12710	SEN_RS12710	synonymous variant
1 (‘Dub_All’)	no cPAIs	SNP	1649510	A	SEN_RS08040	SEN_RS08040	synonymous variant
1 (‘Dub_All’)	no cPAIs	SNP	1715047	T	SEN_RS08355	SEN_RS08355	synonymous variant
1 (‘Dub_All’)	no cPAIs	SNP	748393	G	SEN_RS03470	SEN_RS03470	synonymous variant
1 (‘Dub_All’)	no cPAIs	SNP	3609063	T	SEN_RS17585	SEN_RS17585	missense variant
1 (‘Dub_All’)	no cPAIs	SNP	1846124	G	SEN_RS09025	SEN_RS09025	synonymous variant
1 (‘Dub_All’)	no cPAIs	SNP	887664	A	SEN_RS04150	SEN_RS04150	missense variant
1 (‘Dub_All’)	no cPAIs	INDEL	3115890	G	SEN_RS15140	SEN_RS15140	frameshift variant
1 (‘Dub_All’)	no cPAIs	SNP	871283	A	SEN_RS04075	SEN_RS04075	missense variant
1 (‘Dub_All’)	no cPAIs	SNP	4377462	T	SEN_RS21080	SEN_RS21080	missense variant
1 (‘Dub_All’)	no cPAIs	SNP	535700	T	SEN_RS02440	SEN_RS02440	synonymous variant
1 (‘Dub_All’)	no cPAIs	SNP	4530666	C	SEN_RS21870	SEN_RS21870	synonymous variant
1 (‘Dub_All’)	no cPAIs	SNP	2471744	C	SEN_RS12200	SEN_RS12200	synonymous variant
1 (‘Dub_All’)	no cPAIs	INDEL	1797462	CG	SEN_RS23265	SEN_RS23265	frameshift variant
1 (‘Dub_All’)	no cPAIs	SNP	3279750	A	SEN_RS15940	SEN_RS15940	missense variant
1 (‘Dub_All’)	no cPAIs	SNP	2935691	G	SEN_RS14315	SEN_RS14315	synonymous variant
1 (‘Dub_All’)	SPI-4	SNP	4336524	A	SEN_RS20965	SEN_RS20965	missense variant
1 (‘Dub_All’)	no cPAIs	SNP	879501	G	SEN_RS04105	SEN_RS04105	synonymous variant
1 (‘Dub_All’)	no cPAIs	SNP	281486	A	SEN_RS01210	SEN_RS01210	missense variant
1 (‘Dub_All’)	no cPAIs	SNP	945039	C	SEN_RS04440	SEN_RS04440	synonymous variant
1 (‘Dub_All’)	SPI-12	INDEL	2337681	GA	SEN_RS23525	SEN_RS23525	frameshift variant
1 (‘Dub_All’)	no cPAIs	SNP	764818	C	SEN_RS03540	SEN_RS03540	synonymous variant
1 (‘Dub_All’)	no cPAIs	SNP	2296723	G	SEN_RS11395	SEN_RS11395	synonymous variant
1 (‘Dub_All’)	no cPAIs	SNP	2624405	A	SEN_RS12960	SEN_RS12960	synonymous variant
1 (‘Dub_All’)	no cPAIs	SNP	1539225	G	SEN_RS07525	SEN_RS07525	synonymous variant
1 (‘Dub_All’)	no cPAIs	SNP	4410264	G	SEN_RS21220	SEN_RS21220	synonymous variant
1 (‘Dub_All’)	no cPAIs	SNP	1207193	A	SEN_RS05775	SEN_RS05775	synonymous variant
1 (‘Dub_All’)	no cPAIs	SNP	166811	A	SEN_RS00740	SEN_RS00740	synonymous variant
1 (‘Dub_All’)	no cPAIs	SNP	2641050	G	SEN_RS12980	SEN_RS12980	missense variant
1 (‘Dub_All’)	no cPAIs	SNP	3538586	G	SEN_RS17305	SEN_RS17305	synonymous variant
1 (‘Dub_All’)	no cPAIs	SNP	546629	T	SEN_RS02500	SEN_RS02500	synonymous variant
1 (‘Dub_All’)	no cPAIs	SNP	4246432	C	SEN_RS20530	SEN_RS20530	missense variant
1 (‘Dub_All’)	no cPAIs	SNP	2558881	A	SEN_RS12655	SEN_RS12655	synonymous variant
1 (‘Dub_All’)	no cPAIs	SNP	3178079	G	SEN_RS15460	SEN_RS15460	synonymous variant
1 (‘Dub_All’)	no cPAIs	SNP	2833563	C	SEN_RS13770	SEN_RS13770	synonymous variant
1 (‘Dub_All’)	no cPAIs	SNP	3099557	G	SEN_RS15070	SEN_RS15070	synonymous variant
1 (‘Dub_All’)	no cPAIs	SNP	666535	T	SEN_RS03070	tatE	synonymous variant
1 (‘Dub_All’)	no cPAIs	SNP	4090793	T	SEN_RS19790	SEN_RS19790	missense variant
1 (‘Dub_All’)	no cPAIs	SNP	2567086	G	SEN_RS12705	eutA	synonymous variant
1 (‘Dub_All’)	no cPAIs	SNP	945072	G	SEN_RS04440	SEN_RS04440	synonymous variant
1 (‘Dub_All’)	no cPAIs	SNP	1846193	T	SEN_RS09025	SEN_RS09025	synonymous variant
1 (‘Dub_All’)	no cPAIs	SNP	217587	G	SEN_RS00960	SEN_RS00960	synonymous variant
1 (‘Dub_All’)	no cPAIs	SNP	3615669	C	SEN_RS17630	SEN_RS17630	synonymous variant
1 (‘Dub_All’)	no cPAIs	SNP	2460600	T	SEN_RS23545	SEN_RS23545	missense variant
1 (‘Dub_All’)	no cPAIs	SNP	4533177	G	SEN_RS21875	SEN_RS21875	missense variant
1 (‘Dub_All’)	no cPAIs	SNP	1133499	T	SEN_RS05360	SEN_RS05360	synonymous variant
1 (‘Dub_All’)	no cPAIs	SNP	2624444	G	SEN_RS12960	SEN_RS12960	synonymous variant
1 (‘Dub_All’)	no cPAIs	SNP	1105142	T	SEN_RS05185	SEN_RS05185	synonymous variant
1 (‘Dub_All’)	no cPAIs	SNP	928707	G	SEN_RS04360	SEN_RS04360	synonymous variant
1 (‘Dub_All’)	no cPAIs	SNP	4475846	A	SEN_RS21575	SEN_RS21575	synonymous variant
1 (‘Dub_All’)	no cPAIs	SNP	4090824	G	SEN_RS19790	SEN_RS19790	missense variant
1 (‘Dub_All’)	SPI-4	SNP	4336585	A	SEN_RS20965	SEN_RS20965	synonymous variant
1 (‘Dub_All’)	SPI-4	SNP	4336588	G	SEN_RS20965	SEN_RS20965	synonymous variant
1 (‘Dub_All’)	no cPAIs	SNP	1461199	A	SEN_RS07115	SEN_RS07115	synonymous variant
1 (‘Dub_All’)	no cPAIs	SNP	3633069	T	SEN_RS17720	SEN_RS17720	synonymous variant
1 (‘Dub_All’)	SPI-2	SNP	1757688	A	SEN_RS08610	SEN_RS08610	missense variant
1 (‘Dub_All’)	no cPAIs	SNP	682962	C	SEN_RS03155	SEN_RS03155	synonymous variant
1 (‘Dub_All’)	no cPAIs	SNP	945108	T	SEN_RS04440	SEN_RS04440	synonymous variant
1 (‘Dub_All’)	no cPAIs	SNP	945111	A	SEN_RS04440	SEN_RS04440	synonymous variant
1 (‘Dub_All’)	no cPAIs	SNP	797656	G	SEN_RS03730	SEN_RS03730	synonymous variant
1 (‘Dub_All’)	no cPAIs	SNP	3632091	A	SEN_RS17710	SEN_RS17710	synonymous variant
1 (‘Dub_All’)	no cPAIs	SNP	4467679	T	SEN_RS21530	SEN_RS21530	missense variant
1 (‘Dub_All’)	no cPAIs	SNP	2853857	A	SEN_RS13870	SEN_RS13870	missense variant
1 (‘Dub_All’)	no cPAIs	SNP	3632098	T	SEN_RS17710	SEN_RS17710	synonymous variant
1 (‘Dub_All’)	no cPAIs	SNP	855012	T	SEN_RS04005	SEN_RS04005	synonymous variant
1 (‘Dub_All’)	SPI-5	SNP	1068005	A	SEN_RS04995	SEN_RS04995	synonymous variant
1 (‘Dub_All’)	no cPAIs	SNP	1207271	A	SEN_RS05775	SEN_RS05775	synonymous variant
1 (‘Dub_All’)	no cPAIs	SNP	2632680	T	SEN_RS12975	SEN_RS12975	missense variant
1 (‘Dub_All’)	no cPAIs	SNP	936291	C	SEN_RS04390	SEN_RS04390	synonymous variant
1 (‘Dub_All’)	no cPAIs	SNP	3066860	T	SEN_RS14890	SEN_RS14890	synonymous variant
1 (‘Dub_All’)	no cPAIs	SNP	4262894	C	SEN_RS20630	SEN_RS20630	synonymous variant
1 (‘Dub_All’)	no cPAIs	SNP	883557	T	SEN_RS04120	rimO	synonymous variant
1 (‘Dub_All’)	no cPAIs	SNP	223059	G	SEN_RS00985	SEN_RS00985	synonymous variant
1 (‘Dub_All’)	no cPAIs	SNP	1887222	T	SEN_RS09230	SEN_RS09230	synonymous variant
1 (‘Dub_All’)	no cPAIs	SNP	4369399	T	SEN_RS21040	SEN_RS21040	synonymous variant
1 (‘Dub_All’)	no cPAIs	SNP	2395128	A	SEN_RS11830	SEN_RS11830	synonymous variant
1 (‘Dub_All’)	no cPAIs	SNP	2417228	A	SEN_RS11940	SEN_RS11940	missense variant
1 (‘Dub_All’)	no cPAIs	SNP	1384960	G	SEN_RS06720	SEN_RS06720	missense variant
1 (‘Dub_All’)	no cPAIs	SNP	751618	C	SEN_RS03485	SEN_RS03485	synonymous variant
1 (‘Dub_All’)	no cPAIs	SNP	3329032	G	SEN_RS16195	SEN_RS16195	synonymous variant
1 (‘Dub_All’)	no cPAIs	SNP	3222537	G	SEN_RS15680	SEN_RS15680	missense variant
1 (‘Dub_All’)	no cPAIs	SNP	2567179	A	SEN_RS12705	eutA	synonymous variant
1 (‘Dub_All’)	no cPAIs	SNP	666636	T	SEN_RS03070	tatE	synonymous variant
1 (‘Dub_All’)	no cPAIs	SNP	2370573	C	SEN_RS23540	SEN_RS23540	missense variant
1 (‘Dub_All’)	no cPAIs	SNP	1207310	C	SEN_RS05775	SEN_RS05775	synonymous variant
1 (‘Dub_All’)	no cPAIs	SNP	2744022	T	SEN_RS13400	SEN_RS13400	synonymous variant
1 (‘Dub_All’)	no cPAIs	SNP	650257	A	SEN_RS02985	SEN_RS02985	synonymous variant
1 (‘Dub_All’)	no cPAIs	SNP	770563	C	SEN_RS03565	SEN_RS03565	synonymous variant
1 (‘Dub_All’)	no cPAIs	SNP	4557844	G	SEN_RS22000	SEN_RS22000	synonymous variant
1 (‘Dub_All’)	no cPAIs	SNP	2460693	A	SEN_RS12155	SEN_RS12155	synonymous variant
1 (‘Dub_All’)	no cPAIs	SNP	3812374	C	SEN_RS18515	SEN_RS18515	synonymous variant
1 (‘Dub_All’)	no cPAIs	SNP	928791	T	SEN_RS04360	SEN_RS04360	synonymous variant
1 (‘Dub_All’)	no cPAIs	SNP	658456	T	SEN_RS03030	SEN_RS03030	synonymous variant
1 (‘Dub_All’)	no cPAIs	SNP	4383236	C	SEN_RS21105	SEN_RS21105	synonymous variant
1 (‘Dub_All’)	no cPAIs	SNP	4557850	G	SEN_RS22000	SEN_RS22000	synonymous variant
1 (‘Dub_All’)	no cPAIs	SNP	2427935	C	SEN_RS11980	SEN_RS11980	synonymous variant
1 (‘Dub_All’)	no cPAIs	SNP	879649	T	SEN_RS04105	SEN_RS04105	synonymous variant
1 (‘Dub_All’)	no cPAIs	SNP	1526818	A	SEN_RS07455	SEN_RS07455	synonymous variant
1 (‘Dub_All’)	no cPAIs	SNP	2460707	A	SEN_RS12155	SEN_RS12155	synonymous variant
1 (‘Dub_All’)	no cPAIs	SNP	2460708	A	SEN_RS12155	SEN_RS12155	synonymous variant
1 (‘Dub_All’)	SPI-4	SNP	4346374	C	SEN_RS20980	SEN_RS20980	missense variant
1 (‘Dub_All’)	no cPAIs	SNP	2599974	C	SEN_RS12840	SEN_RS12840	synonymous variant
1 (‘Dub_All’)	no cPAIs	SNP	4375535	C	SEN_RS21070	SEN_RS21070	synonymous variant
1 (‘Dub_All’)	no cPAIs	SNP	3113	C	SEN_RS00015	SEN_RS00015	synonymous variant
1 (‘Dub_All’)	SPI-12	SNP	2337834	C	SEN_RS23525	SEN_RS23525	missense variant
1 (‘Dub_All’)	no cPAIs	SNP	4508715	C	SEN_RS21750	SEN_RS21750	synonymous variant
1 (‘Dub_All’)	no cPAIs	SNP	2354220	A	SEN_RS11680	SEN_RS11680	missense variant
1 (‘Dub_All’)	no cPAIs	SNP	2264115	A	SEN_RS11245	SEN_RS11245	synonymous variant
1 (‘Dub_All’)	no cPAIs	SNP	1313846	T	SEN_RS06395	SEN_RS06395	missense variant
1 (‘Dub_All’)	SPI-4	SNP	4336695	T	SEN_RS20965	SEN_RS20965	missense variant
1 (‘Dub_All’)	no cPAIs	SNP	1846328	G	SEN_RS09025	SEN_RS09025	synonymous variant
1 (‘Dub_All’)	no cPAIs	SNP	1199161	A	SEN_RS05725	SEN_RS05725	synonymous variant
1 (‘Dub_All’)	SPI-2	SNP	1731643	G	SEN_RS08455	SEN_RS08455	synonymous variant
1 (‘Dub_All’)	no cPAIs	SNP	633927	G	SEN_RS02910	SEN_RS02910	synonymous variant
1 (‘Dub_All’)	no cPAIs	SNP	4230216	T	SEN_RS20455	SEN_RS20455	synonymous variant
1 (‘Dub_All’)	no cPAIs	SNP	1707081	C	SEN_RS08310	SEN_RS08310	synonymous variant
1 (‘Dub_All’)	no cPAIs	SNP	779717	T	SEN_RS03640	SEN_RS03640	missense variant
1 (‘Dub_All’)	no cPAIs	SNP	2264139	G	SEN_RS11245	SEN_RS11245	synonymous variant
1 (‘Dub_All’)	no cPAIs	SNP	543820	G	SEN_RS02480	SEN_RS02480	synonymous variant
1 (‘Dub_All’)	no cPAIs	SNP	1846349	A	SEN_RS09025	SEN_RS09025	synonymous variant
1 (‘Dub_All’)	no cPAIs	SNP	2264142	G	SEN_RS11245	SEN_RS11245	synonymous variant
1 (‘Dub_All’)	no cPAIs	SNP	2370639	T	SEN_RS23540	SEN_RS23540	missense variant
1 (‘Dub_All’)	no cPAIs	SNP	1977424	G	SEN_RS09725	flgF	synonymous variant
1 (‘Dub_All’)	no cPAIs	SNP	2228738	T	SEN_RS11070	SEN_RS11070	synonymous variant
1 (‘Dub_All’)	no cPAIs	SNP	4410451	T	SEN_RS21220	SEN_RS21220	synonymous variant
1 (‘Dub_All’)	no cPAIs	SNP	4394068	G	SEN_RS21160	SEN_RS21160	synonymous variant
1 (‘Dub_All’)	no cPAIs	SNP	1977430	A	SEN_RS09725	flgF	synonymous variant
1 (‘Dub_All’)	no cPAIs	SNP	3598180	A	SEN_RS17530	SEN_RS17530	synonymous variant
1 (‘Dub_All’)	no cPAIs	SNP	1045007	T	SEN_RS04855	helD	missense variant
1 (‘Dub_All’)	no cPAIs	SNP	2567260	G	SEN_RS12705	eutA	synonymous variant
1 (‘Dub_All’)	no cPAIs	SNP	109661	A	SEN_RS00495	SEN_RS00495	synonymous variant
1 (‘Dub_All’)	no cPAIs	SNP	2485343	T	SEN_RS12270	SEN_RS12270	missense variant
1 (‘Dub_All’)	no cPAIs	SNP	3394657	A	SEN_RS16530	SEN_RS16530	synonymous variant
1 (‘Dub_All’)	no cPAIs	SNP	2226855	T	SEN_RS11065	SEN_RS11065	synonymous variant
1 (‘Dub_All’)	no cPAIs	SNP	383878	C	SEN_RS01745	SEN_RS01745	synonymous variant
1 (‘Dub_All’)	no cPAIs	SNP	1182827	C	SEN_RS05655	SEN_RS05655	synonymous variant
1 (‘Dub_All’)	no cPAIs	SNP	3329134	A	SEN_RS16195	SEN_RS16195	synonymous variant
1 (‘Dub_All’)	no cPAIs	SNP	1518703	C	SEN_RS07415	mdoD	synonymous variant
1 (‘Dub_All’)	no cPAIs	SNP	3624048	T	SEN_RS17675	zntA	synonymous variant
1 (‘Dub_All’)	no cPAIs	SNP	3337330	A	SEN_RS16225	SEN_RS16225	synonymous variant
1 (‘Dub_All’)	no cPAIs	SNP	1707123	G	SEN_RS08310	SEN_RS08310	synonymous variant
1 (‘Dub_All’)	no cPAIs	SNP	3763316	C	SEN_RS18275	SEN_RS18275	synonymous variant
1 (‘Dub_All’)	no cPAIs	SNP	3329143	G	SEN_RS16195	SEN_RS16195	synonymous variant
1 (‘Dub_All’)	no cPAIs	SNP	3337336	C	SEN_RS16225	SEN_RS16225	synonymous variant
1 (‘Dub_All’)	no cPAIs	SNP	576633	A	SEN_RS02625	SEN_RS02625	synonymous variant
1 (‘Dub_All’)	no cPAIs	SNP	60539	T	SEN_RS00265	SEN_RS00265	synonymous variant
1 (‘Dub_All’)	no cPAIs	SNP	945276	A	SEN_RS04440	SEN_RS04440	synonymous variant
1 (‘Dub_All’)	no cPAIs	SNP	2567293	A	SEN_RS12705	eutA	synonymous variant
1 (‘Dub_All’)	no cPAIs	SNP	1199230	A	SEN_RS05725	SEN_RS05725	synonymous variant
1 (‘Dub_All’)	no cPAIs	SNP	2854015	C	SEN_RS13875	SEN_RS13875	missense variant
1 (‘Dub_All’)	no cPAIs	SNP	928899	T	SEN_RS04360	SEN_RS04360	missense variant
1 (‘Dub_All’)	no cPAIs	SNP	1797252	G	SEN_RS08780	SEN_RS08780	missense variant
1 (‘Dub_All’)	no cPAIs	SNP	4099205	T	SEN_RS19825	SEN_RS19825	missense variant
1 (‘Dub_All’)	no cPAIs	SNP	1158337	C	SEN_RS05500	SEN_RS05500	missense variant
1 (‘Dub_All’)	no cPAIs	SNP	4410504	C	SEN_RS21220	SEN_RS21220	synonymous variant
1 (‘Dub_All’)	no cPAIs	SNP	614935	T	SEN_RS02835	SEN_RS02835	synonymous variant
1 (‘Dub_All’)	no cPAIs	SNP	543886	T	SEN_RS02480	SEN_RS02480	synonymous variant
1 (‘Dub_All’)	no cPAIs	SNP	683151	C	SEN_RS03155	SEN_RS03155	synonymous variant
1 (‘Dub_All’)	no cPAIs	SNP	4263056	G	SEN_RS20630	SEN_RS20630	synonymous variant
1 (‘Dub_All’)	no cPAIs	SNP	2862225	A	SEN_RS13925	SEN_RS13925	missense variant
1 (‘Dub_All’)	no cPAIs	SNP	573977	A	SEN_RS02610	SEN_RS02610	synonymous variant
1 (‘Dub_All’)	no cPAIs	SNP	928923	A	SEN_RS04360	SEN_RS04360	synonymous variant
1 (‘Dub_All’)	no cPAIs	SNP	4377758	A	SEN_RS21080	SEN_RS21080	synonymous variant
1 (‘Dub_All’)	no cPAIs	SNP	838816	T	SEN_RS03935	SEN_RS03935	synonymous variant
1 (‘Dub_All’)	no cPAIs	SNP	1518754	T	SEN_RS07415	mdoD	synonymous variant
1 (‘Dub_All’)	no cPAIs	SNP	1715366	T	SEN_RS08360	SEN_RS08360	synonymous variant
1 (‘Dub_All’)	no cPAIs	SNP	2387112	C	SEN_RS11790	SEN_RS11790	synonymous variant
1 (‘Dub_All’)	no cPAIs	SNP	863402	C	SEN_RS04045	SEN_RS04045	synonymous variant
1 (‘Dub_All’)	no cPAIs	SNP	535724	T	SEN_RS02440	SEN_RS02440	synonymous variant
1 (‘Dub_All’)	no cPAIs	SNP	840221	A	SEN_RS03940	SEN_RS03940	synonymous variant
1 (‘Dub_All’)	no cPAIs	SNP	863408	C	SEN_RS04045	SEN_RS04045	synonymous variant
1 (‘Dub_All’)	no cPAIs	SNP	3550408	A	SEN_RS17360	SEN_RS17360	synonymous variant
1 (‘Dub_All’)	no cPAIs	SNP	543927	T	SEN_RS02480	SEN_RS02480	missense variant
1 (‘Dub_All’)	no cPAIs	SNP	1707192	T	SEN_RS08310	SEN_RS08310	synonymous variant
1 (‘Dub_All’)	no cPAIs	SNP	4230330	G	SEN_RS20455	SEN_RS20455	synonymous variant
1 (‘Dub_All’)	no cPAIs	SNP	3965471	T	SEN_RS19190	SEN_RS19190	missense variant
1 (‘Dub_All’)	no cPAIs	SNP	1125568	T	SEN_RS05300	SEN_RS05300	synonymous variant
1 (‘Dub_All’)	no cPAIs	SNP	1215681	C	SEN_RS05805	SEN_RS05805	synonymous variant
1 (‘Dub_All’)	no cPAIs	SNP	1046151	C	SEN_RS04855	helD	synonymous variant
1 (‘Dub_All’)	no cPAIs	SNP	863427	A	SEN_RS04045	SEN_RS04045	missense variant
1 (‘Dub_All’)	no cPAIs	SNP	175304	T	SEN_RS00780	SEN_RS00780	synonymous variant
1 (‘Dub_All’)	no cPAIs	SNP	175305	A	SEN_RS00780	SEN_RS00780	missense variant
1 (‘Dub_All’)	no cPAIs	SNP	953546	A	SEN_RS04480	SEN_RS04480	missense variant
1 (‘Dub_All’)	no cPAIs	SNP	1084620	C	SEN_RS05090	SEN_RS05090	missense variant
1 (‘Dub_All’)	no cPAIs	SNP	4373709	T	SEN_RS21060	SEN_RS21060	synonymous variant
1 (‘Dub_All’)	no cPAIs	SNP	2172792	G	SEN_RS10855	SEN_RS10855	missense variant
1 (‘Dub_All’)	no cPAIs	SNP	3755219	T	SEN_RS18235	SEN_RS18235	synonymous variant
1 (‘Dub_All’)	no cPAIs	SNP	363732	A	SEN_RS01655	SEN_RS01655	synonymous variant
1 (‘Dub_All’)	no cPAIs	SNP	2641109	G	SEN_RS12980	SEN_RS12980	synonymous variant
1 (‘Dub_All’)	no cPAIs	SNP	2285754	T	SEN_RS11345	SEN_RS11345	synonymous variant
1 (‘Dub_All’)	no cPAIs	SNP	1305823	A	SEN_RS06355	SEN_RS06355	missense variant
1 (‘Dub_All’)	no cPAIs	SNP	3383	T	SEN_RS00015	SEN_RS00015	synonymous variant
1 (‘Dub_All’)	no cPAIs	SNP	888036	A	SEN_RS04150	SEN_RS04150	missense variant
1 (‘Dub_All’)	no cPAIs	SNP	2559211	G	SEN_RS12660	SEN_RS12660	synonymous variant
1 (‘Dub_All’)	no cPAIs	SNP	1084652	T	SEN_RS05090	SEN_RS05090	missense variant
1 (‘Dub_All’)	no cPAIs	SNP	3624174	T	SEN_RS17675	zntA	synonymous variant
1 (‘Dub_All’)	no cPAIs	SNP	3591408	G	SEN_RS17500	SEN_RS17500	synonymous variant
1 (‘Dub_All’)	no cPAIs	INDEL	396529	AT	SEN_RS01795	SEN_RS01795	frameshift variant
1 (‘Dub_All’)	no cPAIs	SNP	650482	T	SEN_RS02985	SEN_RS02985	synonymous variant
1 (‘Dub_All’)	no cPAIs	SNP	2417509	G	SEN_RS11940	SEN_RS11940	synonymous variant
1 (‘Dub_All’)	no cPAIs	SNP	175352	T	SEN_RS00780	SEN_RS00780	synonymous variant
1 (‘Dub_All’)	no cPAIs	SNP	1703910	A	SEN_RS08290	SEN_RS08290	synonymous variant
1 (‘Dub_All’)	no cPAIs	SNP	1538433	T	SEN_RS07525	SEN_RS07525	synonymous variant
1 (‘Dub_All’)	no cPAIs	SNP	929019	A	SEN_RS04360	SEN_RS04360	synonymous variant
1 (‘Dub_All’)	no cPAIs	SNP	1163818	G	SEN_RS05545	SEN_RS05545	synonymous variant
1 (‘Dub_All’)	no cPAIs	SNP	3820801	A	SEN_RS18545	SEN_RS18545	synonymous variant
1 (‘Dub_All’)	no cPAIs	SNP	1780994	C	SEN_RS08715	SEN_RS08715	synonymous variant
1 (‘Dub_All’)	no cPAIs	SNP	2641156	A	SEN_RS12980	SEN_RS12980	missense variant
1 (‘Dub_All’)	no cPAIs	SNP	1854726	G	SEN_RS09065	SEN_RS09065	synonymous variant
1 (‘Dub_All’)	no cPAIs	SNP	929031	G	SEN_RS04360	SEN_RS04360	synonymous variant
1 (‘Dub_All’)	no cPAIs	SNP	1707273	G	SEN_RS08310	SEN_RS08310	synonymous variant
1 (‘Dub_All’)	no cPAIs	SNP	683274	T	SEN_RS03155	SEN_RS03155	synonymous variant
1 (‘Dub_All’)	SPI-5	SNP	1068299	C	SEN_RS04995	SEN_RS04995	synonymous variant
1 (‘Dub_All’)	no cPAIs	SNP	1781006	G	SEN_RS08715	SEN_RS08715	synonymous variant
1 (‘Dub_All’)	no cPAIs	SNP	1699087	C	SEN_RS08265	SEN_RS08265	synonymous variant
1 (‘Dub_All’)	no cPAIs	SNP	2878739	C	SEN_RS14020	hycE	synonymous variant
1 (‘Dub_All’)	no cPAIs	SNP	2936085	T	SEN_RS14315	SEN_RS14315	synonymous variant
1 (‘Dub_All’)	no cPAIs	SNP	2288918	T	SEN_RS11360	SEN_RS11360	synonymous variant
1 (‘Dub_All’)	no cPAIs	SNP	2387228	G	SEN_RS11795	SEN_RS11795	synonymous variant
1 (‘Dub_All’)	no cPAIs	SNP	1772829	A	SEN_RS08675	SEN_RS08675	missense variant
1 (‘Dub_All’)	no cPAIs	SNP	3627028	C	SEN_RS17680	SEN_RS17680	synonymous variant
1 (‘Dub_All’)	no cPAIs	SNP	3056176	G	SEN_RS14850	SEN_RS14850	synonymous variant
1 (‘Dub_All’)	no cPAIs	SNP	3591459	G	SEN_RS17500	SEN_RS17500	synonymous variant
1 (‘Dub_All’)	no cPAIs	SNP	4418853	G	SEN_RS21265	SEN_RS21265	missense variant
1 (‘Dub_All’)	no cPAIs	SNP	4549927	T	SEN_RS24070	SEN_RS24070	synonymous variant
1 (‘Dub_All’)	no cPAIs	SNP	453928	T	SEN_RS02070	SEN_RS02070	synonymous variant
1 (‘Dub_All’)	no cPAIs	SNP	2534697	C	SEN_RS12520	SEN_RS12520	missense variant
1 (‘Dub_All’)	no cPAIs	SNP	3763498	T	SEN_RS18275	SEN_RS18275	missense variant
1 (‘Dub_All’)	no cPAIs	SNP	79219	G	SEN_RS00340	SEN_RS00340	synonymous variant
1 (‘Dub_All’)	no cPAIs	INDEL	916701	G	SEN_RS23000	SEN_RS23000	frameshift variant
1 (‘Dub_All’)	no cPAIs	SNP	79492	T	SEN_RS00340	SEN_RS00340	synonymous variant
1 (‘Dub_All’)	no cPAIs	SNP	1051958	C	SEN_RS04900	SEN_RS04900	missense variant
1 (‘Dub_All’)	no cPAIs	SNP	4466569	T	SEN_RS21530	SEN_RS21530	synonymous variant
1 (‘Dub_All’)	no cPAIs	SNP	1691754	C	SEN_RS08220	SEN_RS08220	synonymous variant
1 (‘Dub_All’)	no cPAIs	SNP	1215807	T	SEN_RS05805	SEN_RS05805	synonymous variant
1 (‘Dub_All’)	no cPAIs	SNP	1183043	A	SEN_RS05655	SEN_RS05655	synonymous variant
1 (‘Dub_All’)	no cPAIs	SNP	3752502	A	SEN_RS18230	SEN_RS18230	synonymous variant
1 (‘Dub_All’)	no cPAIs	SNP	1641801	T	SEN_RS08000	SEN_RS08000	missense variant
1 (‘Dub_All’)	no cPAIs	SNP	1781069	T	SEN_RS08715	SEN_RS08715	synonymous variant
1 (‘Dub_All’)	no cPAIs	SNP	4454285	T	SEN_RS21470	SEN_RS21470	missense variant
1 (‘Dub_All’)	no cPAIs	SNP	2641232	C	SEN_RS12980	SEN_RS12980	synonymous variant
1 (‘Dub_All’)	no cPAIs	SNP	1805651	G	SEN_RS08810	SEN_RS08810	synonymous variant
1 (‘Dub_All’)	no cPAIs	SNP	929109	T	SEN_RS04360	SEN_RS04360	synonymous variant
1 (‘Dub_All’)	no cPAIs	SNP	4394326	C	SEN_RS21160	SEN_RS21160	synonymous variant
1 (‘Dub_All’)	no cPAIs	SNP	3919192	G	SEN_RS18975	dnaA	synonymous variant
1 (‘Dub_All’)	no cPAIs	SNP	2567518	G	SEN_RS12705	eutA	synonymous variant
1 (‘Dub_All’)	no cPAIs	SNP	1518944	T	SEN_RS07415	mdoD	missense variant
1 (‘Dub_All’)	no cPAIs	SNP	2297185	C	SEN_RS11395	SEN_RS11395	synonymous variant
1 (‘Dub_All’)	no cPAIs	SNP	1125730	A	SEN_RS05300	SEN_RS05300	synonymous variant
1 (‘Dub_All’)	no cPAIs	SNP	1923727	A	SEN_RS09470	SEN_RS09470	synonymous variant
1 (‘Dub_All’)	no cPAIs	SNP	2362725	T	SEN_RS11710	SEN_RS11710	synonymous variant
1 (‘Dub_All’)	no cPAIs	SNP	3032977	A	SEN_RS14760	SEN_RS14760	synonymous variant
1 (‘Dub_All’)	no cPAIs	SNP	1215849	G	SEN_RS05805	SEN_RS05805	synonymous variant
1 (‘Dub_All’)	no cPAIs	SNP	4558189	T	SEN_RS22000	SEN_RS22000	synonymous variant
1 (‘Dub_All’)	no cPAIs	SNP	4263278	T	SEN_RS20630	SEN_RS20630	synonymous variant
1 (‘Dub_All’)	no cPAIs	SNP	2355539	C	SEN_RS11685	SEN_RS11685	synonymous variant
1 (‘Dub_All’)	no cPAIs	SNP	1830258	T	SEN_RS08950	SEN_RS08950	synonymous variant
1 (‘Dub_All’)	no cPAIs	SNP	1087379	T	SEN_RS05100	putA	synonymous variant
1 (‘Dub_All’)	no cPAIs	SNP	1830261	C	SEN_RS08950	SEN_RS08950	synonymous variant
1 (‘Dub_All’)	no cPAIs	SNP	2379127	T	SEN_RS11760	SEN_RS11760	synonymous variant
1 (‘Dub_All’)	no cPAIs	SNP	2683163	T	SEN_RS13125	SEN_RS13125	synonymous variant
1 (‘Dub_All’)	no cPAIs	SNP	4500860	T	SEN_RS21725	SEN_RS21725	synonymous variant
1 (‘Dub_All’)	no cPAIs	SNP	2485630	T	SEN_RS12270	SEN_RS12270	synonymous variant
1 (‘Dub_All’)	no cPAIs	SNP	4454293	C	SEN_RS21470	SEN_RS21470	synonymous variant
1 (‘Dub_All’)	no cPAIs	SNP	1199488	C	SEN_RS05725	SEN_RS05725	synonymous variant
1 (‘Dub_All’)	no cPAIs	SNP	544129	T	SEN_RS02480	SEN_RS02480	synonymous variant
1 (‘Dub_All’)	no cPAIs	SNP	4500866	T	SEN_RS21725	SEN_RS21725	synonymous variant
1 (‘Dub_All’)	no cPAIs	SNP	4410603	T	SEN_RS21220	SEN_RS21220	synonymous variant
1 (‘Dub_All’)	no cPAIs	SNP	1011077	T	SEN_RS04695	SEN_RS04695	missense variant
1 (‘Dub_All’)	no cPAIs	SNP	643649	T	SEN_RS02955	SEN_RS02955	synonymous variant
1 (‘Dub_All’)	no cPAIs	SNP	2546540	A	SEN_RS12585	SEN_RS12585	synonymous variant
1 (‘Dub_All’)	no cPAIs	SNP	3372349	G	SEN_RS16440	SEN_RS16440	synonymous variant
1 (‘Dub_All’)	no cPAIs	SNP	429453	A	SEN_RS01940	SEN_RS01940	missense variant
1 (‘Dub_All’)	no cPAIs	SNP	3329422	A	SEN_RS16195	SEN_RS16195	synonymous variant
1 (‘Dub_All’)	no cPAIs	SNP	2428304	A	SEN_RS11980	SEN_RS11980	synonymous variant
1 (‘Dub_All’)	no cPAIs	SNP	4042129	C	SEN_RS19570	SEN_RS19570	synonymous variant
1 (‘Dub_All’)	no cPAIs	SNP	683163	A	SEN_RS03155	SEN_RS03155	synonymous variant
1 (‘Dub_All’)	no cPAIs	SNP	880021	G	SEN_RS04105	SEN_RS04105	missense variant
1 (‘Dub_All’)	no cPAIs	SNP	1715606	C	SEN_RS08360	SEN_RS08360	synonymous variant
1 (‘Dub_All’)	no cPAIs	SNP	649113	T	SEN_RS02975	SEN_RS02975	synonymous variant
1 (‘Dub_All’)	no cPAIs	SNP	634095	G	SEN_RS02910	SEN_RS02910	synonymous variant
1 (‘Dub_All’)	no cPAIs	SNP	681882	T	SEN_RS03155	SEN_RS03155	synonymous variant
1 (‘Dub_All’)	no cPAIs	SNP	798111	G	SEN_RS03730	SEN_RS03730	synonymous variant
1 (‘Dub_All’)	no cPAIs	SNP	3820960	A	SEN_RS18545	SEN_RS18545	synonymous variant
1 (‘Dub_All’)	no cPAIs	SNP	1142178	A	SEN_RS05410	SEN_RS05410	missense variant
1 (‘Dub_All’)	no cPAIs	SNP	2417222	T	SEN_RS11940	SEN_RS11940	missense variant
1 (‘Dub_All’)	no cPAIs	SNP	175526	C	SEN_RS00780	SEN_RS00780	synonymous variant
1 (‘Dub_All’)	no cPAIs	SNP	179441	C	SEN_RS00790	SEN_RS00790	synonymous variant
1 (‘Dub_All’)	no cPAIs	SNP	3009961	A	SEN_RS14645	SEN_RS14645	synonymous variant
1 (‘Dub_All’)	no cPAIs	SNP	1715627	T	SEN_RS08360	SEN_RS08360	synonymous variant
1 (‘Dub_All’)	no cPAIs	SNP	1797548	G	SEN_RS08785	SEN_RS08785	synonymous variant
1 (‘Dub_All’)	no cPAIs	SNP	1797549	C	SEN_RS08785	SEN_RS08785	synonymous variant
1 (‘Dub_All’)	no cPAIs	SNP	2378780	C	SEN_RS11755	SEN_RS11755	synonymous variant
1 (‘Dub_All’)	no cPAIs	SNP	3757981	T	SEN_RS18245	SEN_RS18245	synonymous variant
1 (‘Dub_All’)	no cPAIs	SNP	4477973	A	SEN_RS21590	SEN_RS21590	synonymous variant
1 (‘Dub_All’)	no cPAIs	SNP	1641908	G	SEN_RS08000	SEN_RS08000	missense variant
1 (‘Dub_All’)	no cPAIs	SNP	1078426	G	SEN_RS05055	SEN_RS05055	synonymous variant
1 (‘Dub_All’)	no cPAIs	SNP	2878904	T	SEN_RS14020	hycE	synonymous variant
1 (‘Dub_All’)	no cPAIs	SNP	4417439	G	SEN_RS21255	SEN_RS21255	synonymous variant
1 (‘Dub_All’)	no cPAIs	SNP	1183166	T	SEN_RS05655	SEN_RS05655	synonymous variant
1 (‘Dub_All’)	no cPAIs	SNP	1670389	C	SEN_RS08135	tqsA	synonymous variant
1 (‘Dub_All’)	no cPAIs	SNP	1183169	T	SEN_RS05655	SEN_RS05655	synonymous variant
1 (‘Dub_All’)	no cPAIs	SNP	3149251	C	SEN_RS15310	SEN_RS15310	synonymous variant
1 (‘Dub_All’)	no cPAIs	INDEL	3354053	T	SEN_RS16310	SEN_RS16310	frameshift variant
1 (‘Dub_All’)	no cPAIs	SNP	3345865	T	SEN_RS16270	SEN_RS16270	synonymous variant
1 (‘Dub_All’)	no cPAIs	SNP	2485708	C	SEN_RS12270	SEN_RS12270	missense variant
1 (‘Dub_All’)	no cPAIs	SNP	3460563	G	SEN_RS16850	SEN_RS16850	missense variant
1 (‘Dub_All’)	no cPAIs	SNP	1715669	G	SEN_RS08360	SEN_RS08360	missense variant
1 (‘Dub_All’)	no cPAIs	SNP	4378070	A	SEN_RS21080	SEN_RS21080	synonymous variant
1 (‘Dub_All’)	no cPAIs	SNP	1715675	T	SEN_RS08360	SEN_RS08360	synonymous variant
1 (‘Dub_All’)	no cPAIs	SNP	1428956	A	SEN_RS06940	SEN_RS06940	synonymous variant
1 (‘Dub_All’)	no cPAIs	SNP	1043935	T	SEN_RS04850	SEN_RS04850	synonymous variant
1 (‘Dub_All’)	no cPAIs	SNP	749024	A	SEN_RS03470	SEN_RS03470	synonymous variant
1 (‘Dub_All’)	no cPAIs	SNP	1846583	C	SEN_RS09025	SEN_RS09025	synonymous variant
1 (‘Dub_All’)	no cPAIs	SNP	1158395	A	SEN_RS05500	SEN_RS05500	synonymous variant
1 (‘Dub_All’)	no cPAIs	SNP	2436580	T	SEN_RS12025	SEN_RS12025	synonymous variant
1 (‘Dub_All’)	no cPAIs	SNP	2223589	C	SEN_RS11060	SEN_RS11060	synonymous variant
1 (‘Dub_All’)	PAI III 536	SNP	2810051	A	SEN_RS13645	SEN_RS13645	synonymous variant
1 (‘Dub_All’)	no cPAIs	SNP	3822161	C	SEN_RS18550	SEN_RS18550	synonymous variant
1 (‘Dub_All’)	no cPAIs	SNP	1854716	A	SEN_RS09065	SEN_RS09065	missense variant
1 (‘Dub_All’)	no cPAIs	SNP	2633197	A	SEN_RS12975	SEN_RS12975	missense variant
1 (‘Dub_All’)	no cPAIs	SNP	3555175	A	SEN_RS17375	SEN_RS17375	synonymous variant
1 (‘Dub_All’)	no cPAIs	SNP	4088583	G	SEN_RS19780	SEN_RS19780	synonymous variant
1 (‘Dub_All’)	no cPAIs	SNP	358312	C	SEN_RS01635	SEN_RS01635	missense variant
1 (‘Dub_All’)	no cPAIs	SNP	3313140	G	SEN_RS16100	SEN_RS16100	missense variant
1 (‘Dub_All’)	no cPAIs	SNP	2621286	A	SEN_RS12930	SEN_RS12930	synonymous variant
1 (‘Dub_All’)	no cPAIs	SNP	948137	G	SEN_RS04460	SEN_RS04460	synonymous variant
1 (‘Dub_All’)	no cPAIs	SNP	2387450	C	SEN_RS11795	SEN_RS11795	synonymous variant
1 (‘Dub_All’)	no cPAIs	SNP	3608060	G	SEN_RS17580	SEN_RS17580	missense variant
1 (‘Dub_All’)	no cPAIs	SNP	4107778	A	SEN_RS19875	SEN_RS19875	synonymous variant
1 (‘Dub_All’)	no cPAIs	SNP	3591684	C	SEN_RS17500	SEN_RS17500	synonymous variant
1 (‘Dub_All’)	no cPAIs	SNP	879873	A	SEN_RS04105	SEN_RS04105	synonymous variant
1 (‘Dub_All’)	no cPAIs	SNP	708106	A	SEN_RS03270	ubiF	synonymous variant
1 (‘Dub_All’)	no cPAIs	SNP	2878988	C	SEN_RS14020	hycE	synonymous variant
1 (‘Dub_All’)	no cPAIs	SNP	3853837	C	SEN_RS18675	SEN_RS18675	synonymous variant
1 (‘Dub_All’)	no cPAIs	SNP	1928719	G	SEN_RS09490	sifA	missense variant
1 (‘Dub_All’)	no cPAIs	SNP	3457911	A	SEN_RS16835	SEN_RS16835	synonymous variant
1 (‘Dub_All’)	no cPAIs	SNP	372245	A	SEN_RS01705	SEN_RS01705	synonymous variant
1 (‘Dub_All’)	no cPAIs	SNP	2584087	T	SEN_RS12785	SEN_RS12785	missense variant
1 (‘Dub_All’)	no cPAIs	SNP	1537795	A	SEN_RS07520	SEN_RS07520	missense variant
1 (‘Dub_All’)	no cPAIs	SNP	1527322	T	SEN_RS07460	SEN_RS07460	synonymous variant
1 (‘Dub_All’)	no cPAIs	SNP	2443183	A	SEN_RS12055	SEN_RS12055	synonymous variant
1 (‘Dub_All’)	no cPAIs	SNP	3587418	A	SEN_RS17490	SEN_RS17490	missense variant
1 (‘Dub_All’)	no cPAIs	SNP	1347102	T	SEN_RS06555	SEN_RS06555	missense variant
1 (‘Dub_All’)	no cPAIs	SNP	4206112	G	SEN_RS20360	SEN_RS20360	synonymous variant
1 (‘Dub_All’)	no cPAIs	SNP	653980	T	SEN_RS03000	SEN_RS03000	missense variant
1 (‘Dub_All’)	no cPAIs	SNP	877147	A	SEN_RS04100	SEN_RS04100	synonymous variant
1 (‘Dub_All’)	no cPAIs	SNP	2571526	A	SEN_RS12720	SEN_RS12720	missense variant
1 (‘Dub_All’)	no cPAIs	INDEL	2217905	T	SEN_RS11045	SEN_RS11045	frameshift variant
1 (‘Dub_All’)	no cPAIs	SNP	3536465	A	SEN_RS17300	SEN_RS17300	synonymous variant
1 (‘Dub_All’)	no cPAIs	SNP	4238891	G	SEN_RS20525	SEN_RS20525	synonymous variant
1 (‘Dub_All’)	no cPAIs	SNP	1827421	T	SEN_RS08935	SEN_RS08935	synonymous variant
1 (‘Dub_All’)	no cPAIs	SNP	1797680	T	SEN_RS08785	SEN_RS08785	synonymous variant
1 (‘Dub_All’)	no cPAIs	SNP	3755569	G	SEN_RS18240	SEN_RS18240	synonymous variant
1 (‘Dub_All’)	no cPAIs	SNP	765490	G	SEN_RS03545	SEN_RS03545	synonymous variant
1 (‘Dub_All’)	no cPAIs	SNP	3165747	C	SEN_RS15405	SEN_RS15405	synonymous variant
1 (‘Dub_All’)	no cPAIs	SNP	4090222	A	SEN_RS19790	SEN_RS19790	synonymous variant
1 (‘Dub_All’)	no cPAIs	INDEL	4246793	T	SEN_RS20535	SEN_RS20535	frameshift variant
1 (‘Dub_All’)	no cPAIs	SNP	454200	T	SEN_RS02075	SEN_RS02075	synonymous variant
1 (‘Dub_All’)	no cPAIs	SNP	1183289	G	SEN_RS05655	SEN_RS05655	synonymous variant
1 (‘Dub_All’)	no cPAIs	SNP	667196	G	SEN_RS03075	SEN_RS03075	synonymous variant
1 (‘Dub_All’)	no cPAIs	SNP	4304445	C	SEN_RS20810	malG	synonymous variant
1 (‘Dub_All’)	no cPAIs	SNP	1216062	T	SEN_RS05805	SEN_RS05805	synonymous variant
1 (‘Dub_All’)	no cPAIs	SNP	4034111	T	SEN_RS19540	rhtB	missense variant
1 (‘Dub_All’)	no cPAIs	SNP	2502209	T	SEN_RS12360	SEN_RS12360	missense variant
1 (‘Dub_All’)	SPI-2	SNP	1752331	C	SEN_RS08580	SEN_RS08580	missense variant
1 (‘Dub_All’)	no cPAIs	SNP	2936388	T	SEN_RS14315	SEN_RS14315	missense variant
1 (‘Dub_All’)	no cPAIs	SNP	69189	C	SEN_RS00300	SEN_RS00300	synonymous variant
1 (‘Dub_All’)	SPI-5	SNP	1068620	G	SEN_RS04995	SEN_RS04995	synonymous variant
1 (‘Dub_All’)	no cPAIs	SNP	1715792	A	SEN_RS08360	SEN_RS08360	synonymous variant
1 (‘Dub_All’)	no cPAIs	SNP	257617	C	SEN_RS01110	SEN_RS01110	synonymous variant
1 (‘Dub_All’)	no cPAIs	SNP	2936405	G	SEN_RS14315	SEN_RS14315	synonymous variant
1 (‘Dub_All’)	no cPAIs	SNP	691799	A	SEN_RS03195	SEN_RS03195	synonymous variant
1 (‘Dub_All’)	no cPAIs	SNP	1830159	T	SEN_RS08950	SEN_RS08950	synonymous variant
1 (‘Dub_All’)	SPI-5	SNP	1068637	C	SEN_RS04995	SEN_RS04995	missense variant
1 (‘Dub_All’)	no cPAIs	INDEL	3935838	C	SEN_RS19060	SEN_RS19060	frameshift variant
1 (‘Dub_All’)	no cPAIs	SNP	3534433	T	SEN_RS17295	SEN_RS17295	synonymous variant
1 (‘Dub_All’)	no cPAIs	SNP	839266	A	SEN_RS03935	SEN_RS03935	synonymous variant
1 (‘Dub_All’)	no cPAIs	SNP	667235	G	SEN_RS03075	SEN_RS03075	synonymous variant
1 (‘Dub_All’)	no cPAIs	SNP	257638	A	SEN_RS01110	SEN_RS01110	synonymous variant
1 (‘Dub_All’)	no cPAIs	SNP	372328	G	SEN_RS01705	SEN_RS01705	synonymous variant
1 (‘Dub_All’)	no cPAIs	SNP	257641	A	SEN_RS01110	SEN_RS01110	synonymous variant
1 (‘Dub_All’)	no cPAIs	SNP	634479	T	SEN_RS02910	SEN_RS02910	synonymous variant
1 (‘Dub_All’)	no cPAIs	SNP	4712	T	SEN_RS00020	SEN_RS00020	synonymous variant
1 (‘Dub_All’)	no cPAIs	SNP	667253	G	SEN_RS03075	SEN_RS03075	synonymous variant
1 (‘Dub_All’)	no cPAIs	SNP	3591798	C	SEN_RS17500	SEN_RS17500	synonymous variant
1 (‘Dub_All’)	no cPAIs	SNP	4108905	G	SEN_RS19885	SEN_RS19885	synonymous variant
1 (‘Dub_All’)	no cPAIs	SNP	3591801	G	SEN_RS17500	SEN_RS17500	synonymous variant
1 (‘Dub_All’)	no cPAIs	SNP	855676	T	SEN_RS04010	SEN_RS04010	missense variant
1 (‘Dub_All’)	no cPAIs	SNP	667262	G	SEN_RS03075	SEN_RS03075	synonymous variant
1 (‘Dub_All’)	SPI-1	SNP	2903317	T	SEN_RS14150	SEN_RS14150	missense variant
1 (‘Dub_All’)	no cPAIs	SNP	1977984	T	SEN_RS09730	SEN_RS09730	synonymous variant
1 (‘Dub_All’)	no cPAIs	SNP	1166977	C	SEN_RS05565	SEN_RS05565	synonymous variant
1 (‘Dub_All’)	no cPAIs	SNP	1224322	T	SEN_RS05850	SEN_RS05850	synonymous variant
1 (‘Dub_All’)	no cPAIs	SNP	2537001	G	SEN_RS12535	SEN_RS12535	synonymous variant
1 (‘Dub_All’)	no cPAIs	SNP	2729921	C	SEN_RS13330	SEN_RS13330	synonymous variant
1 (‘Dub_All’)	no cPAIs	SNP	1827436	C	SEN_RS08935	SEN_RS08935	synonymous variant
1 (‘Dub_All’)	no cPAIs	SNP	945802	T	SEN_RS04450	SEN_RS04450	missense variant
1 (‘Dub_All’)	no cPAIs	SNP	3755659	T	SEN_RS18240	SEN_RS18240	synonymous variant
1 (‘Dub_All’)	no cPAIs	SNP	684797	C	SEN_RS03165	SEN_RS03165	synonymous variant
1 (‘Dub_All’)	no cPAIs	SNP	1462893	C	SEN_RS07125	SEN_RS07125	synonymous variant
1 (‘Dub_All’)	no cPAIs	SNP	1176533	T	SEN_RS05625	SEN_RS05625	synonymous variant
1 (‘Dub_All’)	no cPAIs	SNP	2600595	C	SEN_RS12845	SEN_RS12845	synonymous variant
1 (‘Dub_All’)	no cPAIs	SNP	216724	T	SEN_RS00955	SEN_RS00955	synonymous variant
1 (‘Dub_All’)	no cPAIs	SNP	4379246	T	SEN_RS21085	SEN_RS21085	missense variant
1 (‘Dub_All’)	no cPAIs	SNP	548417	A	SEN_RS02500	SEN_RS02500	synonymous variant
1 (‘Dub_All’)	no cPAIs	SNP	2262741	T	SEN_RS11240	SEN_RS11240	synonymous variant
1 (‘Dub_All’)	no cPAIs	SNP	4551228	C	SEN_RS21975	SEN_RS21975	synonymous variant
1 (‘Dub_All’)	no cPAIs	SNP	3108512	T	SEN_RS15100	SEN_RS15100	missense variant
1 (‘Dub_All’)	no cPAIs	SNP	2756260	A	SEN_RS13445	SEN_RS13445	synonymous variant
1 (‘Dub_All’)	no cPAIs	SNP	751558	T	SEN_RS03485	SEN_RS03485	synonymous variant
1 (‘Dub_All’)	no cPAIs	SNP	765606	A	SEN_RS03545	SEN_RS03545	missense variant
1 (‘Dub_All’)	no cPAIs	SNP	3903145	C	SEN_RS18910	SEN_RS18910	synonymous variant
1 (‘Dub_All’)	no cPAIs	SNP	2756266	A	SEN_RS13445	SEN_RS13445	synonymous variant
1 (‘Dub_All’)	no cPAIs	SNP	2682941	A	SEN_RS13125	SEN_RS13125	synonymous variant
1 (‘Dub_All’)	no cPAIs	SNP	1167022	A	SEN_RS05565	SEN_RS05565	synonymous variant
1 (‘Dub_All’)	no cPAIs	SNP	3903151	T	SEN_RS18910	SEN_RS18910	synonymous variant
1 (‘Dub_All’)	no cPAIs	SNP	4370098	A	SEN_RS21040	SEN_RS21040	synonymous variant
1 (‘Dub_All’)	no cPAIs	SNP	765619	T	SEN_RS03545	SEN_RS03545	synonymous variant
1 (‘Dub_All’)	no cPAIs	SNP	1797812	A	SEN_RS08785	SEN_RS08785	synonymous variant
1 (‘Dub_All’)	no cPAIs	SNP	1715894	G	SEN_RS08360	SEN_RS08360	synonymous variant
1 (‘Dub_All’)	no cPAIs	SNP	3819610	C	SEN_RS18540	SEN_RS18540	synonymous variant
1 (‘Dub_All’)	no cPAIs	SNP	2877783	T	SEN_RS14010	SEN_RS14010	synonymous variant
1 (‘Dub_All’)	no cPAIs	SNP	3875444	T	SEN_RS18775	SEN_RS18775	synonymous variant
1 (‘Dub_All’)	no cPAIs	SNP	694218	A	SEN_RS03205	SEN_RS03205	synonymous variant
1 (‘Dub_All’)	no cPAIs	SNP	536258	G	SEN_RS02440	SEN_RS02440	synonymous variant
1 (‘Dub_All’)	no cPAIs	SNP	2322117	C	SEN_RS11500	SEN_RS11500	synonymous variant
1 (‘Dub_All’)	no cPAIs	SNP	1183430	C	SEN_RS05655	SEN_RS05655	synonymous variant
1 (‘Dub_All’)	no cPAIs	SNP	3851815	G	SEN_RS18665	SEN_RS18665	synonymous variant
1 (‘Dub_All’)	no cPAIs	SNP	3875447	C	SEN_RS18775	SEN_RS18775	synonymous variant
1 (‘Dub_All’)	no cPAIs	SNP	1842466	G	SEN_RS09010	SEN_RS09010	synonymous variant
1 (‘Dub_All’)	no cPAIs	SNP	1978062	G	SEN_RS09730	SEN_RS09730	synonymous variant
1 (‘Dub_All’)	no cPAIs	SNP	3819469	G	SEN_RS18540	SEN_RS18540	synonymous variant
1 (‘Dub_All’)	no cPAIs	SNP	4034256	G	SEN_RS19540	rhtB	synonymous variant
1 (‘Dub_All’)	no cPAIs	SNP	4680704	G	SEN_RS22625	SEN_RS22625	synonymous variant
1 (‘Dub_All’)	no cPAIs	SNP	2551507	A	SEN_RS12615	SEN_RS12615	synonymous variant
1 (‘Dub_All’)	no cPAIs	SNP	2639822	G	SEN_RS12980	SEN_RS12980	synonymous variant
1 (‘Dub_All’)	no cPAIs	INDEL	1117910	AC	SEN_RS05260	SEN_RS05260	frameshift variant
1 (‘Dub_All’)	no cPAIs	SNP	4304599	C	SEN_RS20810	malG	missense variant
1 (‘Dub_All’)	no cPAIs	SNP	4509402	A	SEN_RS21750	SEN_RS21750	missense variant
1 (‘Dub_All’)	no cPAIs	SNP	2238415	G	SEN_RS11115	SEN_RS11115	missense variant
1 (‘Dub_All’)	no cPAIs	SNP	2551519	T	SEN_RS12615	SEN_RS12615	synonymous variant
1 (‘Dub_All’)	no cPAIs	SNP	929504	G	SEN_RS04365	SEN_RS04365	synonymous variant
1 (‘Dub_All’)	no cPAIs	SNP	3594192	A	SEN_RS17515	SEN_RS17515	synonymous variant
1 (‘Dub_All’)	no cPAIs	SNP	2485276	G	SEN_RS12270	SEN_RS12270	synonymous variant
1 (‘Dub_All’)	no cPAIs	SNP	765667	G	SEN_RS03545	SEN_RS03545	synonymous variant
1 (‘Dub_All’)	no cPAIs	SNP	2420452	A	SEN_RS11950	SEN_RS11950	synonymous variant
1 (‘Dub_All’)	no cPAIs	SNP	69349	T	SEN_RS00300	SEN_RS00300	missense variant
1 (‘Dub_All’)	no cPAIs	SNP	3460838	T	SEN_RS16850	SEN_RS16850	missense variant
1 (‘Dub_All’)	no cPAIs	SNP	2566097	A	SEN_RS12700	SEN_RS12700	synonymous variant
1 (‘Dub_All’)	no cPAIs	SNP	708331	A	SEN_RS03270	ubiF	missense variant
1 (‘Dub_All’)	no cPAIs	SNP	4239084	C	SEN_RS20525	SEN_RS20525	synonymous variant
1 (‘Dub_All’)	no cPAIs	SNP	2420461	A	SEN_RS11950	SEN_RS11950	synonymous variant
1 (‘Dub_All’)	no cPAIs	SNP	4034286	A	SEN_RS19540	rhtB	synonymous variant
1 (‘Dub_All’)	no cPAIs	SNP	2756335	A	SEN_RS13445	SEN_RS13445	synonymous variant
1 (‘Dub_All’)	no cPAIs	SNP	2936561	T	SEN_RS14315	SEN_RS14315	synonymous variant
1 (‘Dub_All’)	no cPAIs	SNP	3864892	T	SEN_RS18720	SEN_RS18720	missense variant
1 (‘Dub_All’)	no cPAIs	SNP	2353107	G	SEN_RS11670	SEN_RS11670	synonymous variant
1 (‘Dub_All’)	no cPAIs	SNP	1969909	A	SEN_RS09690	SEN_RS09690	synonymous variant
1 (‘Dub_All’)	no cPAIs	SNP	4263671	T	SEN_RS20635	SEN_RS20635	synonymous variant
1 (‘Dub_All’)	no cPAIs	SNP	2633466	A	SEN_RS12975	SEN_RS12975	missense variant
1 (‘Dub_All’)	no cPAIs	SNP	2739963	G	SEN_RS13385	SEN_RS13385	synonymous variant
1 (‘Dub_All’)	no cPAIs	SNP	683307	C	SEN_RS03155	SEN_RS03155	synonymous variant
1 (‘Dub_All’)	no cPAIs	SNP	1882070	C	SEN_RS09185	SEN_RS09185	missense variant
1 (‘Dub_All’)	no cPAIs	SNP	4609607	G	SEN_RS22270	SEN_RS22270	synonymous variant
1 (‘Dub_All’)	no cPAIs	SNP	700171	G	SEN_RS03235	SEN_RS03235	synonymous variant
1 (‘Dub_All’)	no cPAIs	SNP	1171620	T	SEN_RS05590	SEN_RS05590	synonymous variant
1 (‘Dub_All’)	no cPAIs	SNP	4034319	C	SEN_RS19540	rhtB	synonymous variant
1 (‘Dub_All’)	no cPAIs	SNP	3755797	A	SEN_RS18240	SEN_RS18240	synonymous variant
1 (‘Dub_All’)	no cPAIs	SNP	2633494	C	SEN_RS12975	SEN_RS12975	missense variant
1 (‘Dub_All’)	no cPAIs	SNP	1921063	T	SEN_RS09460	SEN_RS09460	synonymous variant
1 (‘Dub_All’)	no cPAIs	SNP	2350383	T	SEN_RS11660	SEN_RS11660	missense variant
1 (‘Dub_All’)	no cPAIs	SNP	4378397	T	SEN_RS21080	SEN_RS21080	synonymous variant
1 (‘Dub_All’)	no cPAIs	SNP	2234700	C	SEN_RS11095	SEN_RS11095	synonymous variant
1 (‘Dub_All’)	no cPAIs	SNP	926771	G	SEN_RS04355	SEN_RS04355	synonymous variant
1 (‘Dub_All’)	no cPAIs	SNP	2559778	G	SEN_RS12665	SEN_RS12665	missense variant
1 (‘Dub_All’)	no cPAIs	SNP	692007	G	SEN_RS03195	SEN_RS03195	missense variant
1 (‘Dub_All’)	no cPAIs	SNP	1191720	A	SEN_RS05685	SEN_RS05685	synonymous variant
1 (‘Dub_All’)	no cPAIs	SNP	2420521	A	SEN_RS11950	SEN_RS11950	synonymous variant
1 (‘Dub_All’)	no cPAIs	SNP	1847897	T	SEN_RS09030	SEN_RS09030	synonymous variant
1 (‘Dub_All’)	SPI-5	SNP	1072710	C	SEN_RS05020	SEN_RS05020	synonymous variant
1 (‘Dub_All’)	no cPAIs	SNP	1085229	G	SEN_RS05095	SEN_RS05095	missense variant
1 (‘Dub_All’)	no cPAIs	SNP	1838894	C	SEN_RS08990	SEN_RS08990	synonymous variant
1 (‘Dub_All’)	no cPAIs	SNP	4378426	A	SEN_RS21080	SEN_RS21080	missense variant
1 (‘Dub_All’)	no cPAIs	SNP	1797947	T	SEN_RS08785	SEN_RS08785	synonymous variant
1 (‘Dub_All’)	no cPAIs	SNP	1196682	G	SEN_RS05715	SEN_RS05715	synonymous variant
1 (‘Dub_All’)	no cPAIs	SNP	3856729	G	SEN_RS18685	SEN_RS18685	synonymous variant
1 (‘Dub_All’)	no cPAIs	SNP	4034367	G	SEN_RS19540	rhtB	synonymous variant
1 (‘Dub_All’)	no cPAIs	SNP	4378433	C	SEN_RS21080	SEN_RS21080	synonymous variant
1 (‘Dub_All’)	no cPAIs	SNP	651915	T	SEN_RS02995	SEN_RS02995	synonymous variant
1 (‘Dub_All’)	no cPAIs	SNP	1855302	C	SEN_RS09065	SEN_RS09065	synonymous variant
1 (‘Dub_All’)	no cPAIs	SNP	4370248	A	SEN_RS21040	SEN_RS21040	synonymous variant
1 (‘Dub_All’)	no cPAIs	SNP	1920841	G	SEN_RS09460	SEN_RS09460	synonymous variant
1 (‘Dub_All’)	no cPAIs	SNP	2877591	G	SEN_RS14010	SEN_RS14010	synonymous variant
1 (‘Dub_All’)	no cPAIs	SNP	4239179	T	SEN_RS20525	SEN_RS20525	synonymous variant
1 (‘Dub_All’)	no cPAIs	SNP	765772	G	SEN_RS03545	SEN_RS03545	synonymous variant
1 (‘Dub_All’)	no cPAIs	SNP	4034381	T	SEN_RS19540	rhtB	missense variant
1 (‘Dub_All’)	no cPAIs	SNP	1716047	C	SEN_RS08360	SEN_RS08360	synonymous variant
1 (‘Dub_All’)	no cPAIs	SNP	3328933	C	SEN_RS16195	SEN_RS16195	synonymous variant
1 (‘Dub_All’)	no cPAIs	SNP	4050232	G	SEN_RS19615	SEN_RS19615	synonymous variant
1 (‘Dub_All’)	SPI-2	SNP	1740626	A	SEN_RS08520	SEN_RS08520	missense variant
1 (‘Dub_All’)	SPI-2	SNP	1740627	T	SEN_RS08520	SEN_RS08520	missense variant
1 (‘Dub_All’)	no cPAIs	SNP	2551636	C	SEN_RS12615	SEN_RS12615	synonymous variant
1 (‘Dub_All’)	no cPAIs	SNP	765781	A	SEN_RS03545	SEN_RS03545	synonymous variant
1 (‘Dub_All’)	no cPAIs	SNP	3632985	A	SEN_RS17720	SEN_RS17720	synonymous variant
1 (‘Dub_All’)	no cPAIs	SNP	1851498	G	SEN_RS09050	SEN_RS09050	synonymous variant
1 (‘Dub_All’)	no cPAIs	SNP	4113039	A	SEN_RS19915	SEN_RS19915	missense variant
1 (‘Dub_All’)	no cPAIs	SNP	175964	T	SEN_RS00780	SEN_RS00780	synonymous variant
1 (‘Dub_All’)	no cPAIs	SNP	2223967	T	SEN_RS11060	SEN_RS11060	synonymous variant
1 (‘Dub_All’)	no cPAIs	SNP	1716065	G	SEN_RS08360	SEN_RS08360	synonymous variant
1 (‘Dub_All’)	no cPAIs	SNP	1855332	C	SEN_RS09065	SEN_RS09065	synonymous variant
1 (‘Dub_All’)	no cPAIs	SNP	1707880	T	SEN_RS08310	SEN_RS08310	missense variant
1 (‘Dub_All’)	no cPAIs	SNP	2273130	G	SEN_RS11280	SEN_RS11280	synonymous variant
1 (‘Dub_All’)	no cPAIs	SNP	2559853	T	SEN_RS12665	SEN_RS12665	synonymous variant
1 (‘Dub_All’)	no cPAIs	SNP	1150831	C	SEN_RS05455	SEN_RS05455	synonymous variant
1 (‘Dub_All’)	no cPAIs	SNP	1920880	G	SEN_RS09460	SEN_RS09460	synonymous variant
1 (‘Dub_All’)	no cPAIs	SNP	4388840	A	SEN_RS21135	SEN_RS21135	synonymous variant
1 (‘Dub_All’)	no cPAIs	SNP	220267	A	SEN_RS00980	SEN_RS00980	synonymous variant
1 (‘Dub_All’)	SPI-1	SNP	2920309	A	SEN_RS14235	spaN	missense variant
1 (‘Dub_All’)	no cPAIs	SNP	2633590	A	SEN_RS12975	SEN_RS12975	missense variant
1 (‘Dub_All’)	no cPAIs	SNP	4418856	T	SEN_RS21265	SEN_RS21265	missense variant
1 (‘Dub_All’)	no cPAIs	SNP	4263803	C	SEN_RS20635	SEN_RS20635	synonymous variant
1 (‘Dub_All’)	no cPAIs	SNP	3633021	T	SEN_RS17720	SEN_RS17720	synonymous variant
1 (‘Dub_All’)	no cPAIs	SNP	1691518	A	SEN_RS08220	SEN_RS08220	missense variant
1 (‘Dub_All’)	no cPAIs	SNP	2746347	G	SEN_RS13410	SEN_RS13410	missense variant
1 (‘Dub_All’)	SPI-12	SNP	2330501	C	SEN_RS11545	SEN_RS11545	synonymous variant
1 (‘Dub_All’)	no cPAIs	SNP	3370886	G	SEN_RS16430	SEN_RS16430	missense variant
1 (‘Dub_All’)	no cPAIs	SNP	544647	G	SEN_RS02485	SEN_RS02485	synonymous variant
1 (‘Dub_All’)	no cPAIs	SNP	1855368	T	SEN_RS09065	SEN_RS09065	synonymous variant
1 (‘Dub_All’)	no cPAIs	SNP	1855599	A	SEN_RS09065	SEN_RS09065	synonymous variant
1 (‘Dub_All’)	no cPAIs	SNP	2633612	C	SEN_RS12975	SEN_RS12975	missense variant
1 (‘Dub_All’)	no cPAIs	SNP	4239245	C	SEN_RS20525	SEN_RS20525	synonymous variant
1 (‘Dub_All’)	no cPAIs	SNP	2226681	A	SEN_RS11065	SEN_RS11065	synonymous variant
1 (‘Dub_All’)	no cPAIs	SNP	946063	A	SEN_RS04455	SEN_RS04455	missense variant
1 (‘Dub_All’)	no cPAIs	SNP	3624858	A	SEN_RS17675	zntA	synonymous variant
1 (‘Dub_All’)	no cPAIs	SNP	880539	G	SEN_RS04110	SEN_RS04110	synonymous variant
1 (‘Dub_All’)	no cPAIs	SNP	2150300	G	SEN_RS10755	SEN_RS10755	synonymous variant
1 (‘Dub_All’)	SPI-4	SNP	4352378	G	SEN_RS20980	SEN_RS20980	synonymous variant
1 (‘Dub_All’)	no cPAIs	SNP	1882033	A	SEN_RS09185	SEN_RS09185	synonymous variant
1 (‘Dub_All’)	no cPAIs	SNP	4190112	A	SEN_RS20290	SEN_RS20290	missense variant
1 (‘Dub_All’)	no cPAIs	SNP	4239266	C	SEN_RS20525	SEN_RS20525	synonymous variant
1 (‘Dub_All’)	no cPAIs	SNP	2698566	G	SEN_RS13195	SEN_RS13195	synonymous variant
1 (‘Dub_All’)	no cPAIs	SNP	1794160	A	SEN_RS08765	SEN_RS08765	synonymous variant
1 (‘Dub_All’)	no cPAIs	SNP	1085352	T	SEN_RS05095	SEN_RS05095	missense variant
1 (‘Dub_All’)	no cPAIs	SNP	3624873	A	SEN_RS17675	zntA	synonymous variant
1 (‘Dub_All’)	no cPAIs	SNP	1085354	A	SEN_RS05095	SEN_RS05095	missense variant
1 (‘Dub_All’)	no cPAIs	SNP	1355691	G	SEN_RS06590	SEN_RS06590	missense variant
1 (‘Dub_All’)	no cPAIs	SNP	4013	G	SEN_RS00020	SEN_RS00020	synonymous variant
1 (‘Dub_All’)	no cPAIs	SNP	4375197	A	SEN_RS21065	SEN_RS21065	synonymous variant
[truncated: 2,496 more rows]
