# Supplementary material for: First gene-ontology enrichment analysis based on bacterial coregenome variants: insights into adaptations of Salmonella serovars to mammalian- and avian-hosts
Source: BMC Microbiol. 2017 Nov 28;17:222. doi: 10.1186/s12866-017-1132-1 (PMC5706153; doi:10.1186/s12866-017-1132-1)
Supplement: Supplementary file 9 — Candidates of PAI-like region overlapping genomic islands (cPAIs) impacted recombination events identified in Salmonella enterica subsp. enterica serovars Dublin, Enteritidis, Pullorum and Gallinarum. The variants were identified by the workflow ‘VARCall’ against the reference genome S. Enteritidis (strain P125109, accession NC_011294.1). The produced pseudogenomes (4,685,848 bp) were inferred with RAxML based on a bootstrap analysis and search for best-scoring Maximum Likelihood tree with General Time-Reversible model of substitution and the secondary structure 16-state model. The pseudogenomes and the RAxML inference were used to perform detection of recombination events based on default gamma priors of ClonalFrameML. The recombination events with sizes higher than 400 bp are presented. Pathogenicity Island Database from KonKuk University (Seoul, South Korea) were used to detect Salmonella Pathogenic Islands (SPIs) SPI-1 (2890501–2,934,879), SPI-2 (1727425–1,769,273), SPI-4 (4333507–4,361,514), SPI-5 (1053174–1,074,167), SPI-6 (299796–330,890), SPI-11 (1904313–1,912,607), SPI-12 (2328077–2,347,757) and PAI III 536 (2801306–2,810,695) of the reference genome S. Enteritidis (strain P125109, accession NC_011294.1). (XLSX 19 kb) [file 12866_2017_1132_MOESM9_ESM.xlsx]

## Sheet: GO-terms
Genome or node	5' side	3' side	recombinaison size (bp)	cPAIs on 5' side of recombination event	cPAIs on 3' side of recombination event	whole cPAIs between 5' and 3' sides of recombination event	partial cPAIs between 5' and 3' sides of recombination event
ERR424894	236020	252908	16889	no cPAIs	no cPAIs	no cPAIs	no cPAIs
ERR424894	338473	429266	90794	no cPAIs	no cPAIs	no cPAIs	no cPAIs
ERR424894	1017477	1020242	2766	no cPAIs	no cPAIs	no cPAIs	no cPAIs
ERR317075	226120	227233	1114	no cPAIs	no cPAIs	no cPAIs	no cPAIs
ERR015590	2243641	2244114	474	no cPAIs	no cPAIs	no cPAIs	no cPAIs
ERR424904	1241757	1242507	751	no cPAIs	no cPAIs	no cPAIs	no cPAIs
ERR037572	2040861	2050159	9299	no cPAIs	no cPAIs	no cPAIs	no cPAIs
ERR424909	4577220	4578031	812	no cPAIs	no cPAIs	no cPAIs	no cPAIs
ERR317061	510574	511692	1119	no cPAIs	no cPAIs	no cPAIs	no cPAIs
ERR472788	1602190	1602728	539	no cPAIs	no cPAIs	no cPAIs	no cPAIs
ERR317062	3566236	3567072	837	no cPAIs	no cPAIs	no cPAIs	no cPAIs
NODE_A	1	7260	7260	no cPAIs	no cPAIs	no cPAIs	no cPAIs
NODE_A	54589	55786	1198	no cPAIs	no cPAIs	no cPAIs	no cPAIs
NODE_A	67902	84036	16135	no cPAIs	no cPAIs	no cPAIs	no cPAIs
NODE_A	174851	190214	15364	no cPAIs	no cPAIs	no cPAIs	no cPAIs
NODE_A	219932	227653	7722	no cPAIs	no cPAIs	no cPAIs	no cPAIs
NODE_A	400236	403377	3142	no cPAIs	no cPAIs	no cPAIs	no cPAIs
NODE_A	435615	438587	2973	no cPAIs	no cPAIs	no cPAIs	no cPAIs
NODE_A	529832	554400	24569	no cPAIs	no cPAIs	no cPAIs	no cPAIs
NODE_A	572049	578171	6123	no cPAIs	no cPAIs	no cPAIs	no cPAIs
NODE_A	629541	635163	5623	no cPAIs	no cPAIs	no cPAIs	no cPAIs
NODE_A	641336	671265	29930	no cPAIs	no cPAIs	no cPAIs	no cPAIs
NODE_A	677326	705837	28512	no cPAIs	no cPAIs	no cPAIs	no cPAIs
NODE_A	747632	752369	4738	no cPAIs	no cPAIs	no cPAIs	no cPAIs
NODE_A	760546	770827	10282	no cPAIs	no cPAIs	no cPAIs	no cPAIs
NODE_A	795133	803905	8773	no cPAIs	no cPAIs	no cPAIs	no cPAIs
NODE_A	836792	840935	4144	no cPAIs	no cPAIs	no cPAIs	no cPAIs
NODE_A	857515	918368	60854	no cPAIs	no cPAIs	no cPAIs	no cPAIs
NODE_A	924212	936407	12196	no cPAIs	no cPAIs	no cPAIs	no cPAIs
NODE_A	941598	949928	8331	no cPAIs	no cPAIs	no cPAIs	no cPAIs
NODE_A	984347	991075	6729	no cPAIs	no cPAIs	no cPAIs	no cPAIs
NODE_A	1041805	1089568	47764	no cPAIs	no cPAIs	SPI-5	no cPAIs
NODE_A	1116060	1136278	20219	no cPAIs	no cPAIs	no cPAIs	no cPAIs
NODE_A	1150831	1225997	75167	no cPAIs	no cPAIs	no cPAIs	no cPAIs
NODE_A	1245967	1262155	16189	no cPAIs	no cPAIs	no cPAIs	no cPAIs
NODE_A	1384894	1386197	1304	no cPAIs	no cPAIs	no cPAIs	no cPAIs
NODE_A	1457837	1467213	9377	no cPAIs	no cPAIs	no cPAIs	no cPAIs
NODE_A	1505305	1520050	14746	no cPAIs	no cPAIs	no cPAIs	no cPAIs
NODE_A	1526011	1552142	26132	no cPAIs	no cPAIs	no cPAIs	no cPAIs
NODE_A	1573583	1576601	3019	no cPAIs	no cPAIs	no cPAIs	no cPAIs
NODE_A	1641275	1649510	8236	no cPAIs	no cPAIs	no cPAIs	no cPAIs
NODE_A	1691518	1732951	41434	no cPAIs	SPI-2	no cPAIs	no cPAIs
NODE_A	1742179	1744356	2178	SPI-2	SPI-2	no cPAIs	SPI-2
NODE_A	1780922	1809070	28149	no cPAIs	no cPAIs	no cPAIs	no cPAIs
NODE_A	1826684	1857904	31221	no cPAIs	no cPAIs	no cPAIs	no cPAIs
NODE_A	1881729	1883543	1815	no cPAIs	no cPAIs	no cPAIs	no cPAIs
NODE_A	1920553	1934440	13888	no cPAIs	no cPAIs	no cPAIs	no cPAIs
NODE_A	1948562	1954962	6401	no cPAIs	no cPAIs	no cPAIs	no cPAIs
NODE_A	1969391	1978062	8672	no cPAIs	no cPAIs	no cPAIs	no cPAIs
NODE_A	2038299	2040798	2500	no cPAIs	no cPAIs	no cPAIs	no cPAIs
NODE_A	2049207	2057244	8038	no cPAIs	no cPAIs	no cPAIs	no cPAIs
NODE_A	2128155	2147427	19273	no cPAIs	no cPAIs	no cPAIs	no cPAIs
NODE_A	2154182	2160919	6738	no cPAIs	no cPAIs	no cPAIs	no cPAIs
NODE_A	2223175	2228825	5651	no cPAIs	no cPAIs	no cPAIs	no cPAIs
NODE_A	2234700	2238419	3720	no cPAIs	no cPAIs	no cPAIs	no cPAIs
NODE_A	2260263	2291913	31651	no cPAIs	no cPAIs	no cPAIs	no cPAIs
NODE_A	2314771	2341538	26768	no cPAIs	SPI-12	no cPAIs	no cPAIs
NODE_A	2348138	2392889	44752	no cPAIs	no cPAIs	no cPAIs	no cPAIs
NODE_A	2400021	2402710	2690	no cPAIs	no cPAIs	no cPAIs	no cPAIs
NODE_A	2407035	2429168	22134	no cPAIs	no cPAIs	no cPAIs	no cPAIs
NODE_A	2435303	2444693	9391	no cPAIs	no cPAIs	no cPAIs	no cPAIs
NODE_A	2455482	2460708	5227	no cPAIs	no cPAIs	no cPAIs	no cPAIs
NODE_A	2530525	2537139	6615	no cPAIs	no cPAIs	no cPAIs	no cPAIs
NODE_A	2546444	2572474	26031	no cPAIs	no cPAIs	no cPAIs	no cPAIs
NODE_A	2590888	2597378	6491	no cPAIs	no cPAIs	no cPAIs	no cPAIs
NODE_A	2630389	2643847	13459	no cPAIs	no cPAIs	no cPAIs	no cPAIs
NODE_A	2652102	2654573	2472	no cPAIs	no cPAIs	no cPAIs	no cPAIs
NODE_A	2694428	2699601	5174	no cPAIs	no cPAIs	no cPAIs	no cPAIs
NODE_A	2732674	2746799	14126	no cPAIs	no cPAIs	no cPAIs	no cPAIs
NODE_A	2754241	2756335	2095	no cPAIs	no cPAIs	no cPAIs	no cPAIs
NODE_A	2791595	2792075	481	no cPAIs	no cPAIs	no cPAIs	no cPAIs
NODE_A	2826584	2834811	8228	no cPAIs	no cPAIs	no cPAIs	no cPAIs
NODE_A	2843971	2849183	5213	no cPAIs	no cPAIs	no cPAIs	no cPAIs
NODE_A	2867930	2884414	16485	no cPAIs	no cPAIs	no cPAIs	no cPAIs
NODE_A	2889677	2894365	4689	no cPAIs	SPI-1	no cPAIs	no cPAIs
NODE_A	2929992	2943239	13248	SPI-1	no cPAIs	no cPAIs	no cPAIs
NODE_A	3055225	3057980	2756	no cPAIs	no cPAIs	no cPAIs	no cPAIs
NODE_A	3147922	3155159	7238	no cPAIs	no cPAIs	no cPAIs	no cPAIs
NODE_A	3328483	3337336	8854	no cPAIs	no cPAIs	no cPAIs	no cPAIs
NODE_A	3371742	3372859	1118	no cPAIs	no cPAIs	no cPAIs	no cPAIs
NODE_A	3412777	3416515	3739	no cPAIs	no cPAIs	no cPAIs	no cPAIs
NODE_A	3456139	3460858	4720	no cPAIs	no cPAIs	no cPAIs	no cPAIs
NODE_A	3526279	3539918	13640	no cPAIs	no cPAIs	no cPAIs	no cPAIs
NODE_A	3549639	3557503	7865	no cPAIs	no cPAIs	no cPAIs	no cPAIs
NODE_A	3586389	3613929	27541	no cPAIs	no cPAIs	no cPAIs	no cPAIs
NODE_A	3619920	3635330	15411	no cPAIs	no cPAIs	no cPAIs	no cPAIs
NODE_A	3751213	3766649	15437	no cPAIs	no cPAIs	no cPAIs	no cPAIs
NODE_A	3809023	3813562	4540	no cPAIs	no cPAIs	no cPAIs	no cPAIs
NODE_A	3875375	3876378	1004	no cPAIs	no cPAIs	no cPAIs	no cPAIs
NODE_A	4033939	4040419	6481	no cPAIs	no cPAIs	no cPAIs	no cPAIs
NODE_A	4087922	4090824	2903	no cPAIs	no cPAIs	no cPAIs	no cPAIs
NODE_A	4122042	4123411	1370	no cPAIs	no cPAIs	no cPAIs	no cPAIs
NODE_A	4238891	4265912	27022	no cPAIs	no cPAIs	no cPAIs	no cPAIs
NODE_A	4300429	4311279	10851	no cPAIs	no cPAIs	no cPAIs	no cPAIs
NODE_A	4366183	4384902	18720	no cPAIs	no cPAIs	no cPAIs	no cPAIs
NODE_A	4404286	4419972	15687	no cPAIs	no cPAIs	no cPAIs	no cPAIs
NODE_A	4452364	4456868	4505	no cPAIs	no cPAIs	no cPAIs	no cPAIs
NODE_A	4507119	4512734	5616	no cPAIs	no cPAIs	no cPAIs	no cPAIs
NODE_A	4526713	4543239	16527	no cPAIs	no cPAIs	no cPAIs	no cPAIs
NODE_A	4551228	4560185	8958	no cPAIs	no cPAIs	no cPAIs	no cPAIs
NODE_A	4581308	4588982	7675	no cPAIs	no cPAIs	no cPAIs	no cPAIs
NODE_A	4675066	4676390	1325	no cPAIs	no cPAIs	no cPAIs	no cPAIs
NODE_B	237115	238513	1399	no cPAIs	no cPAIs	no cPAIs	no cPAIs
NODE_B	1234813	1235324	512	no cPAIs	no cPAIs	no cPAIs	no cPAIs
NODE_B	2018943	2029292	10350	no cPAIs	no cPAIs	no cPAIs	no cPAIs
NODE_B	2040862	2041622	761	no cPAIs	no cPAIs	no cPAIs	no cPAIs
NODE_B	2046814	2057101	10288	no cPAIs	no cPAIs	no cPAIs	no cPAIs
NODE_C	1017272	1020369	3098	no cPAIs	no cPAIs	no cPAIs	no cPAIs
NODE_C	2022279	2031882	9604	no cPAIs	no cPAIs	no cPAIs	no cPAIs
NODE_C	2040796	2050639	9844	no cPAIs	no cPAIs	no cPAIs	no cPAIs
NODE_C	4577158	4577912	755	no cPAIs	no cPAIs	no cPAIs	no cPAIs
NODE_D	220707	221337	631	no cPAIs	no cPAIs	no cPAIs	no cPAIs
NODE_E	3925337	3925754	418	no cPAIs	no cPAIs	no cPAIs	no cPAIs
NODE_F	2018943	2019922	980	no cPAIs	no cPAIs	no cPAIs	no cPAIs
NODE_F	4577473	4578077	605	no cPAIs	no cPAIs	no cPAIs	no cPAIs
NODE_G	237105	238488	1384	no cPAIs	no cPAIs	no cPAIs	no cPAIs
NODE_H	228301	232312	4012	no cPAIs	no cPAIs	no cPAIs	no cPAIs
NODE_H	360877	427956	67080	no cPAIs	no cPAIs	no cPAIs	no cPAIs
NODE_I	2018643	2033237	14595	no cPAIs	no cPAIs	no cPAIs	no cPAIs
NODE_I	2040539	2054609	14071	no cPAIs	no cPAIs	no cPAIs	no cPAIs
NODE_J	2041352	2044115	2764	no cPAIs	no cPAIs	no cPAIs	no cPAIs
NODE_K	2018948	2019361	414	no cPAIs	no cPAIs	no cPAIs	no cPAIs
NODE_L	1361849	1362290	442	no cPAIs	no cPAIs	no cPAIs	no cPAIs
